# Supplementary material for: Pressure driven rotational isomerism in 2D hybrid perovskites
Source: Nat Commun. 2023 Jan 25;14:411. doi: 10.1038/s41467-023-36032-y (PMC9877019; doi:10.1038/s41467-023-36032-y)
Supplement: Supplementary file 2 — Source Data [file 41467_2023_36032_MOESM2_ESM.xlsx]

## Sheet: Fig2(b)
X	Y1	Y2
0	0	0.25
0.126	2.39192	0.31457
0.241	6.90984	0.33844
0.672	9.95283	0.32694
1.681	11.4002	0.32173
2.511	14.641	0.31171

## Sheet: Fig2(c)
X	Y1	Y2	Y3
0	0	0.25	0.248
0.27	8.77313	0.33041	0.10306
0.73	15.7463	0.30246	0.14176
1.52	18.4509	0.33451	0.13745
2.31	23.9577	0.30653	0.18267

## Sheet: Fig3(b)
X	Y1	Y2	Y3	Y4
0	0	0	--	--
0.27	-3.08709	-0.75647	-2.10477	-1.27705
0.73	-11.9141	-0.28738	-7.21234	-0.97654
1.52	-12.7974	-0.50708	-8.47935	1.39981
2.31	-12.6616	-2.11191	-8.39347	2.24598
3.16	-12.3772	-4.73236	-7.97119	2.7332
4.24	-23.6179	-5.78692	-9.13557	3.16843
5.07	-31.0316	-5.37147	-12.8436	3.30273
6.38	-30.1776	-5.97736	-12.3091	4.54111
7.77	-30.0932	-6.02844	-14.6582	5.85031

## Sheet: Fig3(c)
X	Y1	Y2	Y3	Y4
0	0	0	--	--
0.241	-0.50643	2.09629	0.96534	0.04527
0.672	-1.16237	5.90399	0.40332	1.62606
1.681	0.44909	6.50978	0.59648	0.65352
2.511	1.86044	7.00776	1.01337	1.01547
3.93	3.23914	7.10606	-0.07709	1.67723
5.07	4.49924	8.08226	0.43677	1.51492
6.53	4.49489	8.39085	0.03751	1.38394
7.355	0.50229	7.41282	0.36612	0.96553
9.35	0.24351	9.26196	0.16658	1.61136

## Sheet: Fig3(d)
X	Y1	Y2	Y3	Y4
0	0	0	--	--
0.27	0.39339	-0.33554	0.63875	-1.25915
0.73	0.28153	6.80558	0.48819	1.87898
1.52	0.50244	9.30423	-1.82704	2.43802
2.31	1.43245	11.6828	-1.48623	3.60551
3.16	2.72434	13.1286	-1.31974	4.51962
4.24	4.72613	12.4394	-1.47213	5.0999
5.07	5.48869	13.3447	-1.6011	6.07874
6.38	6.39786	12.9177	-2.0066	8.12501
7.77	6.13448	12.8755	-2.45185	8.70894

## Sheet: Fig4(a)
X1	Y1	X2	Y2	X3	Y3	X4	Y4
349.407	0.00108	349.222	0.00492	349.809	0.01222	349.578	0.04024
350.417	0.00121	350.232	0.00352	350.819	0.00981	350.588	0.04218
351.428	0.00134	351.242	0.00247	351.83	0.00774	351.598	0.04341
352.438	0.00144	352.252	0.00171	352.84	0.00599	352.608	0.04388
353.448	0.00153	353.263	0.00116	353.85	0.00456	353.618	0.04356
354.459	0.0016	354.273	0.000769797	354.86	0.0034	354.628	0.04246
355.469	0.00164	355.283	0.000503146	355.87	0.0025	355.638	0.04064
356.48	0.00165	356.293	0.000322948	356.88	0.0018	356.648	0.03821
357.49	0.00163	357.304	0.000203559	357.891	0.00127	357.659	0.03527
358.5	0.00158	358.314	0.000126	358.901	0.000883066	358.669	0.03198
359.511	0.0015	359.324	7.65896e-05	359.911	0.000602313	359.679	0.02848
360.521	0.00141	360.334	4.57183e-05	360.921	0.000403434	360.689	0.02491
361.532	0.00129	361.345	2.67997e-05	361.931	0.000265366	361.699	0.0214
362.542	0.00117	362.355	1.54274e-05	362.941	0.000171411	362.709	0.01807
363.552	0.00103	363.365	8.72115e-06	363.952	0.000108731	363.719	0.015
364.563	0.000899319	364.375	4.84146e-06	364.962	6.77311e-05	364.729	0.01226
365.573	0.000768889	365.385	2.63936e-06	365.972	4.14329e-05	365.739	0.00988
366.584	0.000646238	366.396	1.413e-06	366.982	2.48899e-05	366.75	0.00789
367.594	0.000534695	367.406	7.42858e-07	367.992	1.46833e-05	367.76	0.00628
368.604	0.000436913	368.416	3.83522e-07	369.002	8.50638e-06	368.77	0.00504
369.615	0.000355128	369.426	1.94444e-07	370.013	4.83935e-06	369.78	0.00415
370.625	0.00029161	370.437	9.68102e-08	371.023	2.70365e-06	370.79	0.00359
371.635	0.000249343	371.447	4.73333e-08	372.033	1.48332e-06	371.8	0.00333
372.646	0.000232975	372.457	2.27265e-08	373.043	7.99176e-07	372.81	0.00335
373.656	0.000250119	373.467	1.07157e-08	374.053	4.22835e-07	373.82	0.00363
374.667	0.0003131	374.477	4.96167e-09	375.063	2.19695e-07	374.83	0.00415
375.677	0.000441243	375.488	2.25609e-09	376.074	1.12096e-07	375.841	0.00488
376.687	0.000663806	376.498	1.00741e-09	377.084	5.61671e-08	376.851	0.00581
377.698	0.00102	377.508	4.41747e-10	378.094	2.76373e-08	377.861	0.0069
378.708	0.00158	378.518	1.90223e-10	379.104	1.33546e-08	378.871	0.00813
379.719	0.00242	379.529	8.04404e-11	380.114	6.33703e-09	379.881	0.00946
380.729	0.00365	380.539	3.34045e-11	381.125	2.953e-09	380.891	0.01083
381.739	0.00542	381.549	1.36225e-11	382.135	1.35133e-09	381.901	0.01219
382.75	0.00791	382.559	5.45542e-12	383.145	6.0727e-10	382.911	0.0135
383.76	0.01134	383.569	2.14546e-12	384.155	2.67993e-10	383.921	0.01467
384.77	0.01596	384.58	8.28577e-13	385.165	1.16141e-10	384.932	0.01567
385.781	0.02206	385.59	3.14244e-13	386.175	4.94276e-11	385.942	0.01644
386.791	0.02995	386.6	1.17036e-13	387.186	2.06573e-11	386.952	0.01693
387.802	0.03992	387.61	4.2805e-14	388.196	8.47815e-12	387.962	0.01713
388.812	0.05226	388.621	1.53741e-14	389.206	3.41703e-12	388.972	0.01701
389.822	0.06718	389.631	5.42257e-15	390.216	1.35244e-12	389.982	0.0166
390.833	0.08481	390.641	1.8782e-15	391.226	5.25665e-13	390.992	0.0159
391.843	0.10515	391.651	6.38849e-16	392.236	2.00642e-13	392.002	0.01496
392.854	0.12801	392.661	2.1339e-16	393.247	7.52063e-14	393.012	0.01382
393.864	0.15305	393.672	6.99959e-17	394.257	2.76827e-14	394.023	0.01254
394.874	0.1797	394.682	2.25471e-17	395.267	1.00066e-14	395.033	0.01117
395.885	0.20721	395.692	7.1323e-18	396.277	3.55208e-15	396.043	0.00978
396.895	0.23463	396.702	2.21559e-18	397.287	1.23823e-15	397.053	0.0084
397.905	0.26092	397.713	6.75878e-19	398.297	4.23878e-16	398.063	0.00709
398.916	0.28496	398.723	2.02475e-19	399.308	1.42496e-16	399.073	0.00587
399.926	0.30565	399.733	5.95693e-20	400.318	4.70419e-17	400.083	0.00478
400.937	0.32198	400.743	1.72256e-20	401.328	1.52507e-17	401.093	0.00382
401.947	0.33314	401.753	4.94931e-21	402.338	4.85528e-18	402.103	0.003
402.957	0.33856	402.764	1.61295e-21	403.348	1.51796e-18	403.114	0.00231
403.968	0.33797	403.774	1.30395e-21	404.358	4.66047e-19	404.124	0.00175
404.978	0.33144	404.784	3.47255e-21	405.369	1.40514e-19	405.134	0.0013
405.989	0.31934	405.794	1.20133e-20	406.379	4.16035e-20	406.144	0.00094803
406.999	0.30233	406.805	4.18449e-20	407.389	1.20965e-20	407.154	0.000679455
408.009	0.28131	407.815	1.43404e-19	408.399	3.45394e-21	408.164	0.000478214
409.02	0.25732	408.825	4.82685e-19	409.409	9.6848e-22	409.174	0.000330526
410.03	0.23145	409.835	1.59548e-18	410.419	2.66685e-22	410.184	0.000224342
411.04	0.2048	410.845	5.1789e-18	411.43	7.21456e-23	411.195	0.000149534
412.051	0.17836	411.856	1.65084e-17	412.44	1.92915e-23	412.205	9.78788e-05
413.061	0.15299	412.866	5.16765e-17	413.45	5.57508e-24	413.215	6.2916e-05
414.072	0.12935	413.876	1.58855e-16	414.46	3.60732e-24	414.225	3.97151e-05
415.082	0.1079	414.886	4.79547e-16	415.47	9.47682e-24	415.235	2.46191e-05
416.092	0.08891	415.897	1.42161e-15	416.481	3.54279e-23	416.245	1.49869e-05
417.103	0.07248	416.907	4.13858e-15	417.491	1.34047e-22	417.255	8.95928e-06
418.113	0.05854	417.917	1.18316e-14	418.501	4.99046e-22	418.265	5.25965e-06
419.124	0.04693	418.927	3.32165e-14	419.511	1.82474e-21	419.275	3.03224e-06
420.134	0.03741	419.938	9.15769e-14	420.521	6.55221e-21	420.286	1.71669e-06
421.144	0.02972	420.948	2.47935e-13	421.531	2.31045e-20	421.296	9.54424e-07
422.155	0.02355	421.958	6.59192e-13	422.542	8.00064e-20	422.306	5.21092e-07
423.165	0.01865	422.968	1.7211e-12	423.552	2.72066e-19	423.316	2.79389e-07
424.176	0.01477	423.978	4.41285e-12	424.562	9.08546e-19	424.326	1.47105e-07
425.186	0.01169	424.989	1.1111e-11	425.572	2.97947e-18	425.336	7.60617e-08
426.196	0.00925	425.999	2.74732e-11	426.582	9.5952e-18	426.346	3.86215e-08
427.207	0.0073	427.009	6.6709e-11	427.592	3.03452e-17	427.356	1.92582e-08
428.217	0.00575	428.019	1.59067e-10	428.603	9.42425e-17	428.366	9.43067e-09
429.227	0.0045	429.03	3.72475e-10	429.613	2.87425e-16	429.377	4.53602e-09
430.238	0.0035	430.04	8.56515e-10	430.623	8.60845e-16	430.387	2.14478e-09
431.248	0.0027	431.05	1.93416e-09	431.633	2.5319e-15	431.397	1.00143e-09
432.259	0.00206	432.06	4.28915e-09	432.643	7.31288e-15	432.407	4.7261e-10
433.269	0.00155	433.07	9.34049e-09	433.653	2.07421e-14	433.417	2.50912e-10
434.279	0.00116	434.081	1.99751e-08	434.664	5.77746e-14	434.427	2.02975e-10
435.29	0.000847311	435.091	4.19497e-08	435.674	1.58031e-13	435.437	3.01263e-10
436.3	0.000612294	436.101	8.65146e-08	436.684	4.24494e-13	436.447	6.11065e-10
437.311	0.000435562	437.111	1.75215e-07	437.694	1.11975e-12	437.457	1.32817e-09
438.321	0.000304843	438.122	3.48475e-07	438.704	2.90062e-12	438.468	2.8855e-09
439.331	0.000209824	439.132	6.80603e-07	439.714	7.37875e-12	439.478	6.17688e-09
440.342	0.000141984	440.142	1.30538e-06	440.725	1.8433e-11	440.488	1.29931e-08
441.352	9.44319e-05	441.152	2.45866e-06	441.735	4.522e-11	441.498	2.68431e-08
442.362	6.1717e-05	442.162	4.54761e-06	442.745	1.0894e-10	442.508	5.44606e-08
443.373	3.96306e-05	443.173	8.26013e-06	443.755	2.57729e-10	443.518	1.08507e-07
444.383	2.50002e-05	444.183	1.47337e-05	444.765	5.98772e-10	444.528	2.12302e-07
445.394	1.54919e-05	445.193	2.58081e-05	445.776	1.3661e-09	445.538	4.07918e-07
446.404	9.4294e-06	446.203	4.43938e-05	446.786	3.06071e-09	446.548	7.69687e-07
447.414	5.63712e-06	447.214	7.49909e-05	447.796	6.73418e-09	447.559	1.42619e-06
448.425	3.30984e-06	448.224	0.000124399	448.806	1.45502e-08	448.569	2.59516e-06
449.435	1.90862e-06	449.234	0.000202648	449.816	3.08726e-08	449.579	4.63738e-06
450.446	1.08089e-06	450.244	0.000324183	450.826	6.43281e-08	450.589	8.13772e-06
451.456	6.01161e-07	451.254	0.000509283	451.837	1.31628e-07	451.599	1.40235e-05
452.466	3.2835e-07	452.265	0.000785683	452.847	2.64495e-07	452.609	2.37318e-05
453.477	1.76123e-07	453.275	0.00119	453.857	5.21925e-07	453.619	3.94392e-05
454.487	9.27736e-08	454.285	0.00177	454.867	1.01139e-06	454.629	6.43647e-05
455.497	4.7991e-08	455.295	0.00259	455.877	1.92466e-06	455.639	0.000103155
456.508	2.43792e-08	456.306	0.00371	456.887	3.59673e-06	456.65	0.000162351
457.518	1.2162e-08	457.316	0.00523	457.898	6.6006e-06	457.66	0.000250923
458.529	5.95811e-09	458.326	0.00724	458.908	1.18954e-05	458.67	0.000380846
459.539	2.86639e-09	459.336	0.00983	459.918	2.10523e-05	459.68	0.000567649
460.549	1.3542e-09	460.346	0.01312	460.928	3.6588e-05	460.69	0.00083087
461.56	6.28273e-10	461.357	0.01719	461.938	6.24454e-05	461.7	0.00119
462.57	2.86243e-10	462.367	0.02212	462.948	0.000104661	462.71	0.00169
463.581	1.28068e-10	463.377	0.02795	463.959	0.000172261	463.72	0.00234
464.591	5.62681e-11	464.387	0.03468	464.969	0.000278428	464.73	0.00318
465.601	2.42775e-11	465.398	0.04226	465.979	0.000441935	465.741	0.00425
466.612	1.02864e-11	466.408	0.05058	466.989	0.000688853	466.751	0.00558
467.622	4.28001e-12	467.418	0.05944	467.999	0.00105	467.761	0.0072
468.632	1.74881e-12	468.428	0.06859	469.009	0.00158	468.771	0.00911
469.643	7.01709e-13	469.438	0.07773	470.02	0.00234	469.781	0.01133
470.653	2.76497e-13	470.449	0.08651	471.03	0.00339	470.791	0.01383
471.664	1.0699e-13	471.459	0.09454	472.04	0.00483	471.801	0.01658
472.674	4.06548e-14	472.469	0.10147	473.05	0.00675	472.811	0.01952
473.684	1.51705e-14	473.479	0.10694	474.06	0.00927	473.821	0.02257
474.695	5.55912e-15	474.49	0.11069	475.07	0.01249	474.832	0.02563
475.705	2.00046e-15	475.5	0.1125	476.081	0.01654	475.842	0.02858
476.716	7.06923e-16	476.51	0.11229	477.091	0.0215	476.852	0.03129
477.726	2.4532e-16	477.52	0.11006	478.101	0.02745	477.862	0.03365
478.736	8.36007e-17	478.531	0.10594	479.111	0.03442	478.872	0.03553
479.747	2.79773e-17	479.541	0.10014	480.121	0.04238	479.882	0.03684
480.757	9.19433e-18	480.551	0.09295	481.132	0.05124	480.892	0.03752
481.768	2.96724e-18	481.561	0.08473	482.142	0.06084	481.902	0.03752
482.778	9.40378e-19	482.571	0.07585	483.152	0.07094	482.913	0.03685
483.788	2.92665e-19	483.582	0.06668	484.162	0.08124	483.923	0.03554
484.799	8.94451e-20	484.592	0.05756	485.172	0.09135	484.933	0.03366
485.809	2.68448e-20	485.602	0.0488	486.182	0.10087	485.943	0.0313
486.819	7.91193e-21	486.612	0.04062	487.193	0.10939	486.953	0.02859
487.83	2.28993e-21	487.623	0.03321	488.203	0.11649	487.963	0.02564
488.84	6.5085e-22	488.633	0.02666	489.213	0.12182	488.973	0.02259
489.851	1.81659e-22	489.643	0.02102	490.223	0.12511	489.983	0.01954
490.861	4.9791e-23	490.653	0.01628	491.233	0.12617	490.993	0.0166
491.871	1.34018e-23	491.663	0.01237	492.243	0.12496	492.004	0.01384
492.882	3.54236e-24	492.674	0.00924	493.254	0.12153	493.014	0.01134
493.892	9.19477e-25	493.684	0.00677	494.264	0.11607	494.024	0.00912
494.903	2.34373e-25	494.694	0.00488	495.274	0.10887	495.034	0.00721
495.913	5.86666e-26	495.704	0.00345	496.284	0.10027	496.044	0.00559
496.923	1.44209e-26	496.715	0.00239	497.294	0.0907	497.054	0.00426
497.934	3.48107e-27	497.725	0.00163	498.304	0.08056	498.064	0.00319
498.944	8.25185e-28	498.735	0.00109	499.315	0.07027	499.074	0.00234
499.954	1.92091e-28	499.745	0.000719081	500.325	0.06019	500.084	0.00169
500.965	4.39118e-29	500.755	0.000464357	501.335	0.05063	501.095	0.0012
501.975	9.85765e-30	501.766	0.000294474	502.345	0.04183	502.105	0.0008325
502.986	2.17312e-30	502.776	0.000183384	503.355	0.03393	503.115	0.000568817
503.996	4.70448e-31	503.786	0.00011215	504.365	0.02703	504.125	0.000381666
505.006	1.00013e-31	504.796	6.73526e-05	505.376	0.02115	505.135	0.000251487
506.017	2.08796e-32	505.807	3.9722e-05	506.386	0.01625	506.145	0.000162731
507.027	4.28059e-33	506.817	2.30053e-05	507.396	0.01226	507.155	0.000103407
508.038	8.61794e-34	507.827	1.30842e-05	508.406	0.00908	508.165	6.4528e-05
509.048	1.70381e-34	508.837	7.30776e-06	509.416	0.00661	509.175	3.9543e-05
510.058	3.30794e-35	509.847	4.00814e-06	510.426	0.00472	510.186	2.37966e-05
511.069	6.30683e-36	510.858	2.15885e-06	511.437	0.00331	511.196	1.40631e-05
512.079	1.18082e-36	511.868	1.14189e-06	512.447	0.00228	512.206	8.16149e-06
513.09	2.17107e-37	512.878	5.93121e-07	513.457	0.00154	513.216	4.65136e-06
514.1	3.91996e-38	513.888	3.02541e-07	514.467	0.00103	514.226	2.60324e-06
515.11	6.95036e-39	514.899	1.51546e-07	515.477	0.000669397	515.236	1.43077e-06
516.121	1.21018e-39	515.909	7.45466e-08	516.488	0.000428941	516.246	7.7223e-07
517.131	2.06925e-40	516.919	3.60106e-08	517.498	0.000269918	517.256	4.09305e-07
518.141	3.47451e-41	517.929	1.70826e-08	518.508	0.000166797	518.266	2.13044e-07
519.152	5.72916e-42	518.939	7.95788e-09	519.518	0.00010122	519.277	1.08896e-07
520.162	9.27699e-43	519.95	3.6405e-09	520.528	6.03205e-05	520.287	5.46613e-08
521.173	1.47517e-43	520.96	1.63548e-09	521.538	3.53009e-05	521.297	2.69445e-08
522.183	2.30353e-44	521.97	7.21525e-10	522.549	2.02874e-05	522.307	1.30431e-08
523.193	3.53235e-45	522.98	3.12591e-10	523.559	1.14496e-05	523.317	6.20032e-09
524.204	5.31926e-46	523.991	1.32991e-10	524.569	6.34562e-06	524.327	2.89448e-09
525.214	7.86606e-47	525.001	5.55636e-11	525.579	3.45366e-06	525.337	1.32693e-09
526.225	1.1423e-47	526.011	2.2797e-11	526.589	1.84589e-06	526.347	5.97377e-10
527.235	1.62901e-48	527.021	9.18513e-12	527.599	9.68847e-07	527.357	2.64102e-10
528.245	2.2813e-49	528.031	3.63424e-12	528.61	4.99373e-07	528.368	1.14661e-10
529.256	3.13734e-50	529.042	1.41209e-12	529.62	2.52764e-07	529.378	4.88859e-11
530.266	4.23698e-51	530.052	5.38806e-13	530.63	1.2564e-07	530.388	2.04679e-11
531.276	5.61915e-52	531.062	2.01893e-13	531.64	6.13284e-08	531.398	8.41559e-12
532.287	7.31817e-53	532.072	7.42904e-14	532.65	2.93979e-08	532.408	3.39796e-12
533.297	9.3595e-54	533.083	2.6845e-14	533.66	1.38386e-08	533.418	1.34733e-12
534.308	1.17549e-54	534.093	9.5261e-15	534.671	6.39721e-09	534.428	5.2463e-13
535.318	1.44979e-55	535.103	3.31961e-15	535.681	2.90409e-09	535.438	2.00611e-13
536.328	1.75594e-56	536.113	1.136e-15	536.691	1.29464e-09	536.448	7.53315e-14
537.339	2.08849e-57	537.123	3.81762e-16	537.701	5.66777e-10	537.459	2.77794e-14
538.349	2.43934e-58	538.134	1.25987e-16	538.711	2.43666e-10	538.469	1.00598e-14
539.36	2.79789e-59	539.144	4.08301e-17	539.721	1.02873e-10	539.479	3.5775e-15
540.37	3.15142e-60	540.154	1.29944e-17	540.732	4.26506e-11	540.489	1.24937e-15
541.38	3.48578e-61	541.164	4.06117e-18	541.742	1.73649e-11	541.499	4.28475e-16
542.391	3.78627e-62	542.175	1.24643e-18	542.752	6.9429e-12	542.509	1.44305e-16
543.401	4.0387e-63	543.185	3.75667e-19	543.762	2.72603e-12	543.519	4.77267e-17
544.411	4.23048e-64	544.195	1.11188e-19	544.772	1.05109e-12	544.529	1.55011e-17
545.422	4.35167e-65	545.205	3.23174e-20	545.783	3.97992e-13	545.539	4.94408e-18
546.432	4.39582e-66	546.216	9.22433e-21	546.793	1.47988e-13	546.55	1.54857e-18
547.443	4.36055e-67	547.226	2.58555e-21	547.803	5.40385e-14	547.56	4.76321e-19
548.453	4.24777e-68	548.236	7.11692e-22	548.813	1.93776e-14	548.57	1.43876e-19
549.463	4.06349e-69	549.246	1.92376e-22	549.823	6.82366e-15	549.58	4.26778e-20
550.474	3.81729e-70	550.256	5.1066e-23	550.833	2.3597e-15	550.59	1.24319e-20
551.484	3.52151e-71	551.267	1.33117e-23	551.844	8.0134e-16	551.6	3.55626e-21

## Sheet: Fig4(b)
X1	Y1	X2	Y2	X3	Y3	X4	Y4
729.312	1.04451e-08	729.066	1.38016e-05	729.634	1.24861e-05	729.38	3.57815e-08
730.323	1.80596e-08	730.076	2.39666e-05	730.644	2.11175e-05	730.39	7.55488e-08
731.333	3.06635e-08	731.087	4.08699e-05	731.654	3.50737e-05	731.4	1.56647e-07
732.343	5.11272e-08	732.097	6.84417e-05	732.664	5.7206e-05	732.41	3.18967e-07
733.354	8.37146e-08	733.107	0.000112554	733.674	9.16267e-05	733.42	6.37817e-07
734.364	1.34607e-07	734.117	0.000181768	734.685	0.00014412	734.431	1.25249e-06
735.374	2.12546e-07	735.127	0.000288268	735.695	0.000222612	735.441	2.41538e-06
736.385	3.29576e-07	736.138	0.000448949	736.705	0.00033767	736.451	4.57434e-06
737.395	5.01852e-07	737.148	0.000686621	737.715	0.00050299	737.461	8.50756e-06
738.406	7.50437e-07	738.158	0.00103	738.725	0.000735778	738.471	1.55388e-05
739.416	1.10197e-06	739.168	0.00152	739.736	0.00106	739.481	2.78723e-05
740.426	1.58908e-06	740.179	0.0022	740.746	0.00149	740.491	4.90986e-05
741.437	2.25029e-06	741.189	0.00313	741.756	0.00207	741.501	8.49401e-05
742.447	3.12931e-06	742.199	0.00438	742.766	0.00281	742.511	0.000144314
743.458	4.27344e-06	743.209	0.006	743.776	0.00375	743.522	0.000240805
744.468	5.73092e-06	744.219	0.00809	744.786	0.00493	744.532	0.000394627
745.478	7.54725e-06	745.23	0.0107	745.797	0.00635	745.542	0.000635161
746.489	9.76048e-06	746.24	0.01389	746.807	0.00803	746.552	0.001
747.499	1.23957e-05	747.25	0.01772	747.817	0.00997	747.562	0.00156
748.509	1.54593e-05	748.26	0.0222	748.827	0.01217	748.572	0.00238
749.52	1.89333e-05	749.271	0.02731	749.837	0.01458	749.582	0.00356
750.53	2.2771e-05	750.281	0.03299	750.847	0.01716	750.592	0.00524
751.541	2.68939e-05	751.291	0.03914	751.858	0.01983	751.602	0.00758
752.551	3.11921e-05	752.301	0.0456	752.868	0.0225	752.613	0.01076
753.561	3.55266e-05	753.311	0.05217	753.878	0.02507	753.623	0.01502
754.572	3.97357e-05	754.322	0.05861	754.888	0.02743	754.633	0.02059
755.582	4.3644e-05	755.332	0.06467	755.898	0.02948	755.643	0.02775
756.593	4.70747e-05	756.342	0.07007	756.908	0.03111	756.653	0.03676
757.603	4.98619e-05	757.352	0.07455	757.919	0.03224	757.663	0.04786
758.613	5.18642e-05	758.363	0.07789	758.929	0.03281	758.673	0.06127
759.624	5.29768e-05	759.373	0.07992	759.939	0.03279	759.683	0.07715
760.634	5.31401e-05	760.383	0.08053	760.949	0.03218	760.693	0.09557
761.644	5.23456e-05	761.393	0.07968	761.959	0.03101	761.704	0.11649
762.655	5.06364e-05	762.403	0.07743	762.969	0.02935	762.714	0.13978
763.665	4.81035e-05	763.414	0.07388	763.98	0.02728	763.724	0.16517
764.676	4.48785e-05	764.424	0.06923	764.99	0.0249	764.734	0.1923
765.686	4.11229e-05	765.434	0.06371	766	0.02232	765.744	0.22069
766.696	3.70161e-05	766.444	0.05757	767.01	0.01965	766.754	0.24978
767.707	3.27437e-05	767.455	0.05109	768.02	0.01698	767.764	0.279
768.717	2.84881e-05	768.465	0.04453	769.031	0.01441	768.774	0.30771
769.728	2.44226e-05	769.475	0.03811	770.041	0.01202	769.785	0.33531
770.738	2.07117e-05	770.485	0.03203	771.051	0.00984	770.795	0.36123
771.748	1.75181e-05	771.495	0.02643	772.061	0.00791	771.805	0.38493
772.759	1.50184e-05	772.506	0.02142	773.071	0.00624	772.815	0.40593
773.769	1.34308e-05	773.516	0.01705	774.081	0.00484	773.825	0.4238
774.78	1.30535e-05	774.526	0.01333	775.092	0.00368	774.835	0.43817
775.79	1.43194e-05	775.536	0.01023	776.102	0.00275	775.845	0.44869
776.8	1.78669e-05	776.547	0.00771	777.112	0.00202	776.855	0.45506
777.811	2.46288e-05	777.557	0.00571	778.122	0.00146	777.865	0.45704
778.821	3.59401e-05	778.567	0.00415	779.132	0.00103	778.876	0.45444
779.831	5.36608e-05	779.577	0.00296	780.142	0.000719112	779.886	0.44716
780.842	8.03084e-05	780.587	0.00208	781.153	0.000492873	780.896	0.43522
781.852	0.000119189	781.598	0.00144	782.163	0.000334087	781.906	0.41875
782.863	0.000174507	782.608	0.000986055	783.173	0.000226817	782.916	0.39808
783.873	0.000251435	783.618	0.000676254	784.183	0.00015937	783.926	0.37365
784.883	0.000356105	784.628	0.000477712	785.193	0.000124394	784.936	0.3461
785.894	0.000495498	785.639	0.000367391	786.203	0.000119149	785.946	0.31617
786.904	0.000677193	786.649	0.000331959	787.214	0.00014616	786.956	0.2847
787.915	0.000908953	787.659	0.000367621	788.224	0.000214434	787.967	0.25258
788.925	0.0012	788.669	0.000480215	789.234	0.000341456	788.977	0.22068
789.935	0.00155	789.679	0.000685663	790.244	0.000556165	789.987	0.18981
790.946	0.00197	790.69	0.00101	791.254	0.000903086	790.997	0.16067
791.956	0.00246	791.7	0.00149	792.264	0.00145	792.007	0.13383
792.966	0.00302	792.71	0.00219	793.275	0.00228	793.017	0.10968
793.977	0.00363	793.72	0.00315	794.285	0.00354	794.027	0.08847
794.987	0.00429	794.731	0.00447	795.295	0.00539	795.037	0.07028
795.998	0.00499	795.741	0.00622	796.305	0.00806	796.047	0.05509
797.008	0.00568	796.751	0.00851	797.315	0.01183	797.058	0.04276
798.018	0.00636	797.761	0.01144	798.326	0.01706	798.068	0.03308
799.029	0.007	798.772	0.01509	799.336	0.02415	799.078	0.02582
800.039	0.00755	799.782	0.01955	800.346	0.03359	800.088	0.02075
801.05	0.00801	800.792	0.02488	801.356	0.04586	801.098	0.01764
802.06	0.00834	801.802	0.03109	802.366	0.06151	802.108	0.01632
803.07	0.00852	802.812	0.03815	803.376	0.081	803.118	0.01664
804.081	0.00856	803.823	0.04597	804.387	0.10475	804.128	0.0185
805.091	0.00844	804.833	0.05439	805.397	0.13304	805.138	0.02182
806.101	0.00817	805.843	0.06321	806.407	0.16593	806.149	0.02654
807.112	0.00777	806.853	0.07213	807.417	0.20324	807.159	0.03263
808.122	0.00725	807.864	0.08083	808.427	0.24446	808.169	0.03999
809.133	0.00665	808.874	0.08895	809.437	0.28878	809.179	0.04851
810.143	0.00599	809.884	0.09613	810.448	0.33501	810.189	0.05804
811.153	0.0053	810.894	0.10202	811.458	0.3817	811.199	0.06832
812.164	0.0046	811.904	0.10633	812.468	0.42713	812.209	0.07907
813.174	0.00392	812.915	0.10882	813.478	0.46946	813.219	0.08991
814.185	0.00328	813.925	0.10937	814.488	0.50683	814.229	0.10043
815.195	0.0027	814.935	0.10794	815.498	0.53752	815.24	0.11018
816.205	0.00218	815.945	0.10462	816.509	0.56008	816.25	0.1187
817.216	0.00173	816.956	0.09958	817.519	0.57349	817.26	0.1256
818.226	0.00135	817.966	0.09308	818.529	0.57719	818.27	0.1305
819.237	0.00103	818.976	0.08543	819.539	0.57121	819.28	0.13316
820.247	0.000773506	819.986	0.07701	820.549	0.55612	820.29	0.13344
821.257	0.000570523	820.996	0.06817	821.559	0.53301	821.3	0.13131
822.268	0.000413336	822.007	0.05925	822.57	0.50338	822.31	0.12689
823.278	0.000294271	823.017	0.05058	823.58	0.46901	823.32	0.12042
824.288	0.000206147	824.027	0.0424	824.59	0.43182	824.331	0.11222
825.299	0.000142637	825.037	0.03491	825.6	0.39371	825.341	0.10271
826.309	9.85311e-05	826.048	0.02822	826.61	0.35638	826.351	0.09231
827.32	6.9929e-05	827.058	0.02241	827.62	0.32128	827.361	0.08147
828.33	5.44547e-05	828.068	0.01748	828.631	0.28946	828.371	0.07061
829.34	5.15734e-05	829.078	0.01339	829.641	0.26156	829.381	0.0601
830.351	6.31281e-05	830.088	0.0101	830.651	0.23784	830.391	0.05023
831.361	9.42354e-05	831.099	0.0075	831.661	0.21815	831.401	0.04123
832.372	0.000154719	832.109	0.00552	832.671	0.20208	832.411	0.03323
833.382	0.000261294	833.119	0.00407	833.682	0.18898	833.422	0.02631
834.392	0.00044076	834.129	0.00309	834.692	0.1781	834.432	0.02045
835.403	0.00073447	835.14	0.00253	835.702	0.16865	835.442	0.01561
836.413	0.0012	836.15	0.00237	836.712	0.15993	836.452	0.0117
837.423	0.00194	837.16	0.00265	837.722	0.15132	837.462	0.00861
838.434	0.00307	838.17	0.00343	838.732	0.14238	838.472	0.00623
839.444	0.00477	839.18	0.00485	839.743	0.13285	839.482	0.00442
840.455	0.00729	840.191	0.0071	840.753	0.12262	840.492	0.00308
841.465	0.01093	841.201	0.01047	841.763	0.11175	841.503	0.00211
842.475	0.01609	842.211	0.01532	842.773	0.10041	842.513	0.00142
843.486	0.02326	843.221	0.0221	843.783	0.08887	843.523	0.000937106
844.496	0.03302	844.232	0.03137	844.793	0.0774	844.533	0.000608031
845.507	0.04603	845.242	0.04376	845.804	0.0663	845.543	0.00038798
846.517	0.06302	846.252	0.05997	846.814	0.05584	846.553	0.000244179
847.527	0.08472	847.262	0.08071	847.824	0.04622	847.563	0.000152895
848.538	0.11186	848.272	0.10667	848.834	0.03759	848.573	9.76285e-05
849.548	0.14502	849.283	0.13846	849.844	0.03003	849.583	6.76058e-05
850.558	0.18465	850.293	0.17648	850.854	0.02357	850.594	5.66539e-05
851.569	0.23086	851.303	0.22091	851.865	0.01817	851.604	6.25013e-05
852.579	0.28346	852.313	0.27155	852.875	0.01376	852.614	8.65262e-05
853.59	0.34178	853.324	0.3278	853.885	0.01023	853.624	0.000133962
854.6	0.40468	854.334	0.38858	854.895	0.00747	854.634	0.000214565
855.61	0.47054	855.344	0.45235	855.905	0.00536	855.644	0.000343755
856.621	0.53728	856.354	0.51712	856.915	0.00377	856.654	0.000544188
857.631	0.60246	857.365	0.58053	857.926	0.00261	857.664	0.000847739
858.642	0.66339	858.375	0.64001	858.936	0.00177	858.674	0.0013
859.652	0.71734	859.385	0.6929	859.946	0.00118	859.685	0.00195
860.662	0.76174	860.395	0.73669	860.956	0.00077498	860.695	0.00288
861.673	0.79433	861.405	0.76917	861.966	0.000498567	861.705	0.00418
862.683	0.81342	862.416	0.78866	862.976	0.000314984	862.715	0.00595
863.693	0.81798	863.426	0.79415	863.987	0.000195433	863.725	0.00832
864.704	0.80778	864.436	0.78535	864.997	0.000119097	864.735	0.01143
865.714	0.78336	865.446	0.76277	866.007	7.13137e-05	865.745	0.01542
866.725	0.74602	866.457	0.72766	867.017	4.20123e-05	866.755	0.02042
867.735	0.69767	867.467	0.68188	868.027	2.44553e-05	867.765	0.02656
868.745	0.64073	868.477	0.62778	869.038	1.42613e-05	868.776	0.03393
869.756	0.57785	869.487	0.568	870.048	8.68393e-06	869.786	0.04256
870.766	0.51177	870.497	0.50527	871.058	6.10505e-06	870.796	0.05243
871.777	0.44509	871.508	0.4422	872.068	5.70228e-06	871.806	0.06342
872.787	0.38015	872.518	0.38116	873.078	7.25587e-06	872.816	0.07534
873.797	0.31885	873.528	0.32413	874.088	1.10689e-05	873.826	0.08789
874.808	0.26263	874.538	0.27262	875.099	1.79832e-05	874.836	0.1007
875.818	0.21245	875.549	0.22764	876.109	2.94797e-05	875.846	0.1133
876.829	0.1688	876.559	0.18974	877.119	4.78591e-05	876.856	0.1252
877.839	0.13176	877.569	0.15903	878.129	7.64961e-05	877.867	0.13587
878.849	0.10107	878.579	0.13524	879.139	0.000120163	878.877	0.14483
879.86	0.07627	879.589	0.11779	880.149	0.000185407	879.887	0.15164
880.87	0.05672	880.6	0.10593	881.16	0.000280953	880.897	0.15598
881.88	0.04172	881.61	0.09872	882.17	0.000418092	881.907	0.15764
882.891	0.0306	882.62	0.0952	883.18	0.00061099	882.917	0.1566
883.901	0.02272	883.63	0.09438	884.19	0.00087684	883.927	0.15296
884.912	0.01752	884.641	0.0953	885.2	0.00124	884.937	0.147
885.922	0.01456	885.651	0.09711	886.21	0.00171	885.947	0.13913
886.932	0.01353	886.661	0.09906	887.221	0.00232	886.958	0.12986
887.943	0.01421	887.671	0.10052	888.231	0.0031	887.968	0.11979
888.953	0.01648	888.681	0.10103	889.241	0.00407	888.978	0.1095
889.964	0.0203	889.692	0.10027	890.251	0.00523	889.988	0.09958
890.974	0.02572	890.702	0.09808	891.261	0.00662	890.998	0.09055
891.984	0.03278	891.712	0.09442	892.271	0.00821	892.008	0.08283
892.995	0.04156	892.722	0.0894	893.282	0.01002	893.018	0.07672
894.005	0.05213	893.733	0.0832	894.292	0.01199	894.028	0.07242
895.015	0.06449	894.743	0.07609	895.302	0.01411	895.038	0.06994
896.026	0.07859	895.753	0.06838	896.312	0.0163	896.049	0.0692
897.036	0.09427	896.763	0.06039	897.322	0.01851	897.059	0.06999
898.047	0.11127	897.773	0.05241	898.333	0.02066	898.069	0.07199
899.057	0.12923	898.784	0.04472	899.343	0.02267	899.079	0.07483
900.067	0.14765	899.794	0.03755	900.353	0.02447	900.089	0.07809
901.078	0.16594	900.804	0.03106	901.363	0.02601	901.099	0.08134
902.088	0.18345	901.814	0.02537	902.373	0.02726	902.109	0.08417
903.099	0.19947	902.825	0.02053	903.383	0.02823	903.119	0.08623
904.109	0.21331	903.835	0.01655	904.394	0.02897	904.129	0.08724
905.119	0.22433	904.845	0.01339	905.404	0.02957	905.14	0.08699
906.13	0.23201	905.855	0.01101	906.414	0.03018	906.15	0.08541
907.14	0.23594	906.865	0.00932	907.424	0.03097	907.16	0.08248
908.15	0.23591	907.876	0.00822	908.434	0.0322	908.17	0.07831
909.161	0.23192	908.886	0.00763	909.444	0.03412	909.18	0.07307
910.171	0.22415	909.896	0.00743	910.455	0.03701	910.19	0.06699
911.182	0.21297	910.906	0.00754	911.465	0.04117	911.2	0.06033
912.192	0.1989	911.917	0.00787	912.475	0.04684	912.21	0.05337
913.202	0.1826	912.927	0.00833	913.485	0.05424	913.221	0.04637
914.213	0.16476	913.937	0.00884	914.495	0.06351	914.231	0.03956
915.223	0.14611	914.947	0.00934	915.505	0.07469	915.241	0.03315
916.234	0.12734	915.957	0.00978	916.516	0.08771	916.251	0.02728
917.244	0.10906	916.968	0.01011	917.526	0.10233	917.261	0.02205
918.254	0.09179	917.978	0.01028	918.536	0.11821	918.271	0.0175
919.265	0.07591	918.988	0.0103	919.546	0.13484	919.281	0.01364
920.275	0.06168	919.998	0.01014	920.556	0.15163	920.291	0.01044
921.286	0.04925	921.009	0.0098	921.566	0.16785	921.301	0.00785
922.296	0.03863	922.019	0.00932	922.577	0.18278	922.312	0.00579
923.306	0.02977	923.029	0.00869	923.587	0.19568	923.322	0.0042
924.317	0.02254	924.039	0.00797	924.597	0.20588	924.332	0.00299
925.327	0.01677	925.05	0.00718	925.607	0.21282	925.342	0.00209
926.337	0.01225	926.06	0.00634	926.617	0.2161	926.352	0.00143
927.348	0.0088	927.07	0.00551	927.628	0.21554	927.362	0.000967098
928.358	0.0062	928.08	0.0047	928.638	0.21114	928.372	0.000640254
929.369	0.0043	929.09	0.00393	929.648	0.20313	929.382	0.000416253
930.379	0.00292	930.101	0.00323	930.658	0.19193	930.392	0.000265756
931.389	0.00195	931.111	0.00261	931.668	0.17809	931.403	0.000166622
932.4	0.00128	932.121	0.00207	932.678	0.16228	932.413	0.00010259
933.41	0.000826693	933.131	0.00161	933.689	0.14522	933.423	6.20294e-05
934.421	0.000523525	934.142	0.00123	934.699	0.12762	934.433	3.68311e-05
935.431	0.00032563	935.152	0.000927582	935.709	0.11013	935.443	2.14761e-05
936.441	0.00019893	936.162	0.00068607	936.719	0.09334	936.453	1.22977e-05
937.452	0.00011936	937.172	0.000500634	937.729	0.07768	937.463	6.91594e-06
938.462	7.0339e-05	938.182	0.000363019	938.739	0.06349	938.473	3.82061e-06
939.472	4.07114e-05	939.193	0.000266174	939.75	0.05095	939.483	2.07533e-06
940.483	2.31442e-05	940.203	0.000205056	940.76	0.04016	940.494	1.11278e-06
941.493	1.29267e-05	941.213	0.000177438	941.77	0.03108	941.504	5.98252e-07
942.504	7.10058e-06	942.223	0.000184868	942.78	0.02363	942.514	3.41659e-07
943.514	3.85133e-06	943.234	0.000233868	943.79	0.01764	943.524	2.43643e-07
944.524	2.09468e-06	944.244	0.000337529	944.8	0.01293	944.534	2.65845e-07
945.535	1.20619e-06	945.254	0.000517599	945.811	0.00931	945.544	4.19453e-07
946.545	8.52139e-07	946.264	0.000807135	946.821	0.00658	946.554	7.69828e-07
947.556	8.92769e-07	947.274	0.00125	947.831	0.00457	947.564	1.45872e-06
948.566	1.33895e-06	948.285	0.00192	948.841	0.00311	948.574	2.74948e-06
949.576	2.3532e-06	949.295	0.0029	949.851	0.00208	949.585	5.10538e-06
950.587	4.29418e-06	950.305	0.00431	950.861	0.00137	950.595	9.31671e-06
951.597	7.81226e-06	951.315	0.00628	951.872	0.000886355	951.605	1.66994e-05

## Sheet: Fig4(c)
Lower_part	X1	Y1	X2	Y2	X3	Y3	X4	Y4	X5	Y5	X6	Y6	Middle_part	X7	Y7	X8	Y8	X9	Y9	X10	Y10	Upper_part	X11	Y11	X12	Y12	X13	Y13	X14	Y14	X15	Y15	X16	Y16	X17	Y17	X18	Y18	X19	Y19	X20	Y20	X21	Y21	X22	Y22	X23	Y23	X24
	448.971	9.18378	800.135	1.77648	448.971	14.994	800.135	0.000363617	448.971	-89597.9	800.135	-87931.6		448.633	880.62	800.406	2456.86	448.633	929.307	800.406	2375.11		448.166	364.627	800.963	3300.56	448.633	-2617.29	800.406	5134.37	448.633	884.194	800.406	8983.55	448.633	146.082	800.406	12828.9	448.633	509.629	800.406	10434.4	448.633	1017.88	800.406	8632.41	448.633	2665.9	800.406
	450.034	9.91757	801.132	1.83231	450.034	15.7956	801.132	0.000383472	450.034	-89716	801.132	-88266.8		449.695	155.92	801.402	1600.67	449.695	553.681	801.402	2176.98		449.227	313.548	801.96	2727.62	449.695	-3360.38	801.402	3198.54	449.695	809.337	801.402	7539.68	449.695	218.088	801.402	13133.8	449.695	107.418	801.402	11417.8	449.695	1036.79	801.402	10375.1	449.695	2284.8	801.402
	451.096	10.7411	802.13	1.89087	451.096	16.6632	802.13	0.00040502	451.096	-89480.5	802.13	-88313.1		450.756	529.83	802.399	1782.88	450.756	764.233	802.399	1557.1		450.289	280.214	802.956	2347.53	450.756	-2854.57	802.399	2704.62	450.756	528.861	802.399	5663.63	450.756	-7.33875	802.399	10879	450.756	212.883	802.399	12336.4	450.756	1087.47	802.399	11824.8	450.756	2543.58	802.399
	452.159	11.6723	803.127	1.95221	452.159	17.6066	803.127	0.000428407	452.159	-89566.5	803.127	-88750.7		451.817	725.98	803.395	1696.43	451.817	376.208	803.395	1697.37		451.35	197.482	803.952	1814	451.817	-2677.78	803.395	1024.29	451.817	301.824	803.395	3892.25	451.817	494.538	803.395	8826.67	451.817	-401.17	803.395	11016.7	451.817	533.844	803.395	12923.5	451.817	2331.48	803.395
	453.221	12.7304	804.124	2.01659	453.221	18.633	804.124	0.000453876	453.221	-89354.5	804.124	-88689.9		452.878	551.05	804.391	1145.37	452.878	758.431	804.391	1172.36		452.411	412.877	804.948	1331.56	452.878	-2140.93	804.391	899.442	452.878	844.642	804.391	3106.73	452.878	277.222	804.391	7114.81	452.878	-196.298	804.391	9081.55	452.878	1168.92	804.391	13728.8	452.878	2250.56	804.391
	454.283	13.9445	805.121	2.08419	454.283	19.7539	805.121	0.000481678	454.283	-89406.8	805.121	-89053.8		453.939	803.85	805.386	1294.45	453.939	876.65	805.386	1124.09		453.472	366.827	805.943	1258.05	453.939	-2764.09	805.386	560.817	453.939	642.221	805.386	2554.37	453.939	278.382	805.386	4812.18	453.939	-298.629	805.386	6533.15	453.939	909.847	805.386	12186.7	453.939	1636.27	805.386
	455.344	15.3521	806.118	2.15525	455.344	20.9801	806.118	0.000512107	455.344	-89667.7	806.118	-89152.8		454.999	668.97	806.382	961.246	454.999	980.626	806.382	889.863		454.532	548.3	806.939	847.79	454.999	-2090.34	806.382	-675.968	454.999	450.872	806.382	1632.62	454.999	512.287	806.382	3744.09	454.999	-121.304	806.382	4568.97	454.999	814.632	806.382	10284.9	454.999	2199.78	806.382
	456.406	17.0106	807.115	2.22999	456.406	22.3274	807.115	0.000545507	456.406	-89230	807.115	-89077.7		456.06	825.26	807.377	1004.5	456.06	742.603	807.377	949.308		455.592	521.245	807.934	800.17	456.06	-2665.47	807.377	-86.2833	456.06	718.597	807.377	1584.54	456.06	667.834	807.377	2828.7	456.06	57.6046	807.377	3154.15	456.06	1371.48	807.377	7020.98	456.06	2391.25	807.377
	457.467	18.9953	808.111	2.30861	457.467	23.8089	808.111	0.000582233	457.467	-89281.3	808.111	-88941.4		457.12	685.69	808.372	964.707	457.12	584.529	808.372	940.837		456.653	544.94	808.929	633.01	457.12	-3039.86	808.372	-438.711	457.12	1037.67	808.372	1302.78	457.12	256.815	808.372	2430.34	457.12	289.998	808.372	2527.63	457.12	823.851	808.372	5187.68	457.12	2216.15	808.372
	458.528	21.4194	809.108	2.39153	458.528	25.4431	809.108	0.00062283	458.528	-89154.7	809.108	-89124.5		458.18	620.43	809.367	583.013	458.18	824.873	809.367	1273.96		457.713	679.54	809.924	546.01	458.18	-2600.15	809.367	-866.958	458.18	957.609	809.367	839.961	458.18	158.72	809.367	2109.6	458.18	-16.1368	809.367	2152.14	458.18	744.409	809.367	3986.79	458.18	2427.19	809.367
	459.589	24.4394	810.104	2.47889	459.589	27.2497	810.104	0.000667759	459.589	-89055.7	810.104	-89424.7		459.239	957.44	810.362	811.679	459.239	987.304	810.362	878.315		458.772	554.74	810.919	434.922	459.239	-1593.63	810.362	-1063.21	459.239	381.463	810.362	1090.63	459.239	564.819	810.362	1725.78	459.239	146.267	810.362	1582.96	459.239	1046.13	810.362	2745.17	459.239	1940.34	810.362
	460.65	28.27	811.1	2.57112	460.65	29.2503	811.1	0.000717715	460.65	-89029.7	811.1	-89430		460.299	1083.46	811.357	218.342	460.299	609.292	811.357	877.029		459.832	615.14	811.913	348.744	460.299	-2356.02	811.357	-807.393	460.299	826.189	811.357	914.06	460.299	87.9454	811.357	1550.31	460.299	281.958	811.357	1141.72	460.299	1441.37	811.357	2503.37	460.299	2156.82	811.357
	461.71	33.1881	812.095	2.6685	461.71	31.4669	812.095	0.000773407	461.71	-89266.7	812.095	-89364.9		461.358	1038.52	812.351	735.791	461.358	325.387	812.351	905.795		460.891	782.965	812.908	257.32	461.358	-2333.6	812.351	-558.076	461.358	786.648	812.351	697.153	461.358	148.357	812.351	1384.7	461.358	272.92	812.351	722.881	461.358	1816.9	812.351	1801.33	461.358	2275.55	812.351
	462.77	39.5498	813.091	2.7716	462.77	33.9272	813.091	0.000835881	462.77	-89174.1	813.091	-89385.4		462.417	905.15	813.346	415.957	462.417	782.415	813.346	542.206		461.951	855.28	813.902	254.95	462.417	-2163.28	813.346	-409.546	462.417	1192.61	813.346	382.061	462.417	-37.3273	813.346	1158.55	462.417	699.759	813.346	846.914	462.417	1674.64	813.346	1694.86	462.417	1840.46	813.346
	463.83	47.7718	814.086	2.88066	463.83	36.66	814.086	0.00090613	463.83	-88692.4	814.086	-89263		463.476	1096.46	814.34	681.804	463.476	953.781	814.34	721.581		463.01	1016.16	814.896	194.544	463.476	-2358.51	814.34	-236.108	463.476	958.284	814.34	735.77	463.476	701.781	814.34	1410	463.476	464.886	814.34	1182.14	463.476	1847.73	814.34	1460	463.476	2607.79	814.34
	464.89	58.3121	815.081	2.99628	464.89	39.6957	815.081	0.000985572	464.89	-88829.6	815.081	-89536.5		464.535	1324.57	815.334	406.78	464.535	870.022	815.334	490.904		464.068	1158.22	815.89	108.775	464.535	-2146.18	815.334	-220.133	464.535	900.364	815.334	611.651	464.535	392.091	815.334	1067.79	464.535	519.568	815.334	699.875	464.535	1892.41	815.334	1363.31	464.535	2563.5	815.334
	465.95	71.6275	816.076	3.11898	465.95	43.0666	816.076	0.00108	465.95	-88534.1	816.076	-89223.1		465.593	1466.69	816.327	863.585	465.593	1140.34	816.327	478.897		465.127	1444.39	816.883	134.755	465.593	-1685.5	816.327	-1349.13	465.593	1255.13	816.327	728.962	465.593	440.659	816.327	1069.99	465.593	651.407	816.327	594.664	465.593	2531.33	816.327	1120.57	465.593	2860.66	816.327
	467.01	88.1119	817.071	3.24935	467.01	46.8066	817.071	0.00118	467.01	-88535.1	817.071	-89495.2		466.652	1404.67	817.321	568.027	466.652	1020.83	817.321	501.994		466.185	1568.85	817.877	52.3475	466.652	-1496.08	817.321	-780.363	466.652	1238.54	817.321	1009.83	466.652	483.901	817.321	971.396	466.652	765.961	817.321	474.158	466.652	2692.36	817.321	653.702	466.652	2969.38	817.321
	468.069	107.992	818.066	3.38805	468.069	50.9462	818.066	0.0013	468.069	-88298.6	818.066	-89434.8		467.71	1731.45	818.314	166.491	467.71	964.891	818.314	925.135		467.244	1759.49	818.87	31.3911	467.71	-1897.04	818.314	-991.878	467.71	1228.43	818.314	389.775	467.71	838.417	818.314	973.297	467.71	792.34	818.314	607.617	467.71	2741.46	818.314	946.619	467.71	3042.67	818.314
	469.128	131.28	819.06	3.53564	469.128	55.5235	819.06	0.00144	469.128	-88088.2	819.06	-89490		468.768	1795.03	819.307	575.172	468.768	866.23	819.307	1016.04		468.302	2238.47	819.863	-55.2115	468.768	-1270.01	819.307	-64.7583	468.768	1083.01	819.307	491.883	468.768	646.563	819.307	834.097	468.768	406.748	819.307	766.101	468.768	3189.01	819.307	698.357	468.768	3579.62	819.307
	470.187	157.572	820.054	3.69306	470.187	60.5719	820.054	0.0016	470.187	-88120.4	820.054	-89489.5		469.825	1902.54	820.3	241.131	469.825	1329.89	820.3	892.858		469.359	2627.78	820.856	-18.651	469.825	-1044.39	820.3	-1227.22	469.825	1343.48	820.3	948.974	469.825	435.112	820.3	943.951	469.825	1081.47	820.3	637.417	469.825	2853.44	820.3	983.65	469.825	3794.86	820.3
	471.245	185.829	821.048	3.86118	471.245	66.1167	821.048	0.00178	471.245	-87464.6	821.048	-89394.5		470.883	1812.88	821.293	219.045	470.883	1055.98	821.293	872.748		470.417	3168.49	821.849	-90.5415	470.883	-907.218	821.293	-659.231	470.883	1475.78	821.293	132.036	470.883	908.537	821.293	776.714	470.883	533.456	821.293	448.019	470.883	3041.64	821.293	498.418	470.883	4286.78	821.293
	472.304	214.209	822.042	4.04103	472.304	72.1938	822.042	0.00201	472.304	-87189.4	822.042	-89496.8		471.94	2353.52	822.286	325.23	471.94	1070.26	822.286	827.319		471.474	3747.19	822.841	-8.9797	471.94	-740.343	822.286	-1117.64	471.94	1316.71	822.286	-90.8605	471.94	657.999	822.286	934.167	471.94	414.786	822.286	565.563	471.94	2850.67	822.286	962.409	471.94	5007.32	822.286
	473.362	239.641	823.036	4.23369	473.362	78.8085	823.036	0.00227	473.362	-86833.7	823.036	-89379.9		472.997	2593.05	823.278	134.044	472.997	1046.53	823.278	522.288		472.532	4515.23	823.833	-32.0986	472.997	-419.616	823.278	-1142	472.997	1069.48	823.278	477.092	472.997	830.077	823.278	560.023	472.997	165.219	823.278	685.4	472.997	2545.2	823.278	592.684	472.997	4790.24	823.278
	474.42	258.212	824.03	4.44041	474.42	85.97	824.03	0.00261	474.42	-86570.5	824.03	-89503.3		474.054	2590.44	824.27	718.619	474.054	1490.94	824.27	474.005		473.589	5330.8	824.826	-20.1038	474.054	-329.358	824.27	-1733.54	474.054	1502.79	824.27	110.49	474.054	1112.78	824.27	737.362	474.054	612.561	824.27	789.876	474.054	1898.1	824.27	892.911	474.054	4855.57	824.27
	475.478	266.132	825.023	4.66235	475.478	93.663	825.023	0.00308	475.478	-86527.5	825.023	-89537.6		475.111	2589.25	825.263	632.939	475.111	1686.94	825.263	904.361		474.645	5723.15	825.818	20.7308	475.111	-26.1333	825.263	-1651.52	475.111	1384.44	825.263	809.645	475.111	912.361	825.263	768.466	475.111	713.888	825.263	634.531	475.111	1985.61	825.263	762.246	475.111	4485.22	825.263
	476.536	261.515	826.016	4.90128	476.536	101.843	826.016	0.0042	476.536	-86654.2	826.016	-89361.9		476.167	2554	826.254	292.503	476.167	1646.2	826.254	870.993		475.702	5834.05	826.809	-77.195	476.167	99.7417	826.254	-467.106	476.167	2048.69	826.254	344.599	476.167	931.321	826.254	842.281	476.167	665.407	826.254	627.509	476.167	1442.83	826.254	709.572	476.167	4209.92	826.254
	477.594	245.48	827.009	5.15897	477.594	110.43	827.009	0.00923	477.594	-86877.1	827.009	-89488		477.224	2304.81	827.246	125.715	477.224	2069.13	827.246	719.002		476.758	5494.1	827.801	-11.4176	477.224	130.917	827.246	-1337.05	477.224	1519.8	827.246	728.872	477.224	1240.79	827.246	731.955	477.224	687.139	827.246	526.87	477.224	1672.87	827.246	813.079	477.224	3686.12	827.246
	478.651	221.508	828.002	5.43744	478.651	119.285	828.002	0.03595	478.651	-87189.5	828.002	-89422.7		478.28	3055.9	828.238	294.036	478.28	2013.88	828.238	1282.88		477.815	4865.14	828.792	10.1309	478.28	-110.183	828.238	-1407.1	478.28	2258.91	828.238	152.631	478.28	1092.91	828.238	1130.74	478.28	767.291	828.238	776.297	478.28	1745.87	828.238	840.892	478.28	3978.89	828.238
	479.708	193.626	828.995	5.73897	479.708	128.229	828.995	0.16432	479.708	-87409.5	828.995	-89448.9		479.336	3091.36	829.229	595.906	479.336	2230.68	829.229	532.98		478.871	4432.35	829.784	16.4367	479.336	1222.97	829.229	-1742.26	479.336	2301.65	829.229	562.157	479.336	1557.58	829.229	558.652	479.336	446.591	829.229	536.213	479.336	1986.12	829.229	581.141	479.336	3722.15	829.229
	480.765	165.137	829.987	6.06581	480.765	137.006	829.987	0.68696	480.765	-87042.1	829.987	-89451.2		480.392	3043.06	830.22	421.021	480.392	2201.1	830.22	645.279		479.926	3863.16	830.775	129.839	480.392	1331.04	830.22	-999.598	480.392	2521.43	830.22	601.031	480.392	1827.64	830.22	727.735	480.392	814.103	830.22	484.812	480.392	1678.56	830.22	505.325	480.392	2958.22	830.22
	481.822	138.218	830.979	6.42123	481.822	145.296	830.979	2.4665	481.822	-87320.2	830.979	-89489.2		481.447	3413.08	831.211	465.381	481.447	3566.34	831.211	467.375		480.982	3628.76	831.766	381.94	481.447	1705.44	831.211	-868.716	481.447	3010.73	831.211	702.954	481.447	1786.94	831.211	447.696	481.447	955.991	831.211	521.272	481.447	1644.77	831.211	727.065	481.447	2786.74	831.211
	482.878	114.11	831.971	6.80864	482.878	152.716	831.971	7.49756	482.878	-87395.8	831.971	-89754.9		482.502	3628.39	832.202	441.468	482.502	3411.05	832.202	1230.4		482.038	3537.47	832.756	478.846	482.502	3986.74	832.202	-1129.18	482.502	3307.76	832.202	615.647	482.502	2494.2	832.202	434.864	482.502	1507	832.202	441.249	482.502	1820.93	832.202	618.262	482.502	2707.74	832.202
	483.934	93.326	832.963	7.23197	483.934	158.87	832.963	19.2293	483.934	-87175.9	832.963	-89124.6		483.558	4098.8	833.193	707.597	483.558	3485.34	833.193	835.236		483.093	3661.61	833.747	651.41	483.558	4864.84	833.193	-153.458	483.558	3286.84	833.193	508.089	483.558	2336.32	833.193	719.671	483.558	1585.96	833.193	769.57	483.558	1884.93	833.193	241.824	483.558	3736.33	833.193
	484.991	75.9473	833.955	7.69577	484.991	163.38	833.955	41.5726	484.991	-87290.5	833.955	-89568.1		484.613	4009.27	834.183	880.269	484.613	3590.27	834.183	1103.62		484.148	3587.82	834.737	919.885	484.613	5577.14	834.183	-105.308	484.613	4132.68	834.183	869.939	484.613	2763.13	834.183	676.315	484.613	1853.79	834.183	426.142	484.613	1727.72	834.183	382.589	484.613	2625.58	834.183
	486.046	61.832	834.947	8.20532	486.046	165.922	834.947	75.7406	486.046	-87741.5	834.947	-89519.9		485.667	4236.48	835.174	1062.94	485.667	3590.74	835.174	1404.77		485.203	3155.99	835.728	1155.56	485.667	5679.12	835.174	195.042	485.667	4158.19	835.174	684.071	485.667	3014.11	835.174	743.886	485.667	2016.68	835.174	741.003	485.667	2188.23	835.174	195.126	485.667	2966.62	835.174
	487.102	50.578	835.938	8.76621	487.102	166.319	835.938	116.234	487.102	-87496.2	835.938	-89181.2		486.722	3424.6	836.164	955.138	486.722	3157.18	836.164	1372.6		486.257	2749.93	836.718	1426.59	486.722	5768.97	836.164	640.367	486.722	5252.31	836.164	1071.28	486.722	3349.93	836.164	485.626	486.722	2340.09	836.164	835.801	486.722	2735.78	836.164	446.848	486.722	3292.36	836.164
	488.158	41.7591	836.929	9.38616	488.158	164.538	836.929	150.351	488.158	-87972.7	836.929	-89141.1		487.776	3472.31	837.154	738.542	487.776	2806.24	837.154	1239.26		487.312	2329.34	837.707	1423.63	487.776	5692.52	837.154	1091.87	487.776	6268.04	837.154	1314.65	487.776	3905.81	837.154	722.128	487.776	3122.89	837.154	649.795	487.776	2962.6	837.154	670.791	487.776	3651.17	837.154
	489.213	34.9235	837.92	10.0737	489.213	160.715	837.92	163.919	489.213	-88362.1	837.92	-88832.8		488.83	2319.22	838.143	746.51	488.83	3066.83	838.143	860.716		488.366	1770.91	838.697	1325.88	488.83	4726.37	838.143	798.092	488.83	7653.55	838.143	1325.71	488.83	4259.73	838.143	299.328	488.83	3407.21	838.143	927.976	488.83	3228.99	838.143	475.425	488.83	3957.72	838.143
	490.268	29.6353	838.911	10.8388	490.268	155.123	838.911	150.622	490.268	-88000.4	838.911	-89237.5		489.884	2132.68	839.133	731.581	489.884	2656.02	839.133	744.631		489.42	1392.38	839.686	1204.05	489.884	3124.97	839.133	-512.963	489.884	9205.07	839.133	2157.81	489.884	4779.23	839.133	750.37	489.884	3581.79	839.133	768.693	489.884	3399.78	839.133	302.638	489.884	3602.84	839.133
	491.323	25.5265	839.902	11.6937	491.323	148.124	839.902	116.652	491.323	-88229.5	839.902	-89159.4		490.938	1964.26	840.122	420.847	490.938	2437.02	840.122	1090.77		490.474	1090.62	840.676	854.685	490.938	2779.94	840.122	-555.063	490.938	11280.9	840.122	2765.3	490.938	5708.78	840.122	794.636	490.938	4735.53	840.122	922.179	490.938	4497.43	840.122	918.071	490.938	3702.2	840.122
	492.378	22.2978	840.892	12.6515	492.378	140.119	840.892	76.1885	492.378	-88210.3	840.892	-89328.1		491.992	1503.15	841.111	602.657	491.992	2139.42	841.111	741.79		491.528	876.38	841.665	807.205	491.992	1686.89	841.111	-976.576	491.992	12877.7	841.111	4191.84	491.992	6851.65	841.111	1329.09	491.992	5445.24	841.111	1418.94	491.992	5305.19	841.111	403.951	491.992	4033.94	841.111
	493.432	19.7208	841.882	13.7306	493.432	131.506	841.882	41.9587	493.432	-88282.7	841.882	-89904.2		493.045	1430.32	842.101	160.021	493.045	2152.4	842.101	392.722		492.581	741.37	842.654	522.045	493.045	1067.62	842.101	-595.986	493.045	12701.6	842.101	3894.95	493.045	7450.87	842.101	1464.24	493.045	5430.63	842.101	1205.1	493.045	5751.69	842.101	1320.26	493.045	4609.62	842.101
	494.487	17.6197	842.872	14.9519	494.487	122.606	842.872	19.4863	494.487	-88553.7	842.872	-89599.7		494.098	1698.54	843.089	164.553	494.098	1851.83	843.089	397.235		493.634	590.7	843.643	447.892	494.098	673.117	843.089	-1068.83	494.098	11905.4	843.089	5928.93	494.098	9464.51	843.089	1948.22	494.098	7103.04	843.089	1878.1	494.098	6791	843.089	1637.65	494.098	4956.52	843.089
	495.541	15.876	843.862	16.3413	495.541	113.718	843.862	7.63365	495.541	-88509.6	843.862	-89837.1		495.151	1643.22	844.078	-301.404	495.151	1879.53	844.078	290.341		494.687	594.09	844.631	390.135	495.151	503.492	844.078	-1757.08	495.151	9790.67	844.078	5452.68	495.151	10580.9	844.078	2546.05	495.151	8514.2	844.078	1969.28	495.151	8288.12	844.078	2073.92	495.151	5533.21	844.078
	496.595	14.401	844.852	17.9306	496.595	105.042	844.852	2.5248	496.595	-88760.7	844.852	-89464.2		496.204	1266.57	845.066	-297.275	496.204	1813.54	845.066	456.403		495.74	387.139	845.619	370.29	496.204	262.017	845.066	-1503.79	496.204	7316.02	845.066	4685.39	496.204	12122.1	845.066	3020.06	496.204	9500.1	845.066	2024.61	496.204	8607.18	845.066	2444.52	496.204	6764.44	845.066
	497.649	13.1344	845.842	19.7597	497.649	96.7268	845.842	0.70737	497.649	-88658	845.842	-89844.5		497.257	969.82	846.055	-85.8795	497.257	1631.83	846.055	-17.6095		496.793	309.339	846.608	523.735	497.257	233.617	846.055	-3046.72	497.257	5968.09	846.055	4145.46	497.257	11886.8	846.055	3893.81	497.257	10103.3	846.055	2593.01	497.257	9695.11	846.055	2453.45	497.257	7296.78	846.055
	498.702	12.0343	846.831	21.8773	498.702	88.8775	846.831	0.17047	498.702	-88873.4	846.831	-89631.3		498.309	919.3	847.043	-157.929	498.309	1736.7	847.043	218.995		497.845	282.365	847.596	300.223	498.309	-234.858	847.043	-3236.93	498.309	4082.25	847.043	2568.01	498.309	10334.8	847.043	5342.1	498.309	10582.4	847.043	3485	498.309	10003.5	847.043	2533.15	498.309	8292.91	847.043
	499.756	11.0679	847.82	24.3532	499.756	81.5347	847.82	0.03753	499.756	-88973.7	847.82	-89902.4		499.361	1155.55	848.031	-169.424	499.361	1510.46	848.031	273.337		498.898	274.169	848.584	486.63	499.361	-686.346	848.031	-2364.71	499.361	3568.49	848.031	2214.73	499.361	8826.77	848.031	6153.13	499.361	10448	848.031	3830.29	499.361	10140.1	848.031	2954.44	499.361	9288.37	848.031
	500.809	10.2143	848.809	27.284	500.809	74.7374	848.809	0.00958	500.809	-88704.2	848.809	-89574.2		500.413	538.07	849.019	107.465	500.413	1513.26	849.019	64.3253		499.95	294.257	849.571	561.75	500.413	-336.616	849.019	-1144.47	500.413	2650.03	849.019	1615.8	500.413	6768.66	849.019	6782.12	500.413	9274.41	849.019	4982.63	500.413	9161.49	849.019	3292.29	500.413	9555.98	849.019
	501.862	9.45517	849.798	30.8199	501.862	68.4814	849.798	0.00427	501.862	-89320	849.798	-89672.5		501.465	666.02	850.006	-164.999	501.465	1341.48	850.006	-61.3809		501.002	128.739	850.559	691.36	501.465	-837.183	850.006	-1841.62	501.465	2434.25	850.006	1236.88	501.465	5396.13	850.006	6834.09	501.465	7386.58	850.006	5697.01	501.465	8241.15	850.006	3946.63	501.465	9260.77	850.006
	502.915	8.77666	850.787	35.2171	502.915	62.7546	850.787	0.0031	502.915	-88770.8	850.787	-89629.3		502.517	560.37	850.994	-181.967	502.517	1769.1	850.994	453.283		502.053	203.009	851.546	886.885	502.517	-1017.72	850.994	-2013.96	502.517	2070.47	850.994	837.556	502.517	3946.44	850.994	6620.13	502.517	5473.57	850.994	6798.6	502.517	7231.75	850.994	4920.16	502.517	8393.89	850.994
	503.967	8.16825	851.775	40.9331	503.967	57.5398	851.775	0.00262	503.967	-88985.9	851.775	-89642.5		503.568	415.98	851.981	289.684	503.568	1096.76	851.981	638.781		503.105	243.774	852.533	1073.65	503.568	-1769.73	851.981	-2446.19	503.568	1927.17	851.981	729.295	503.568	2994.98	851.981	5463.97	503.568	4636.28	851.981	6899.9	503.568	5522.16	851.981	5405.25	503.568	6952.18	851.981
	505.02	7.61965	852.764	48.8307	505.02	52.7985	852.764	0.00229	505.02	-88894.5	852.764	-89364.4		504.619	679.94	852.968	194.049	504.619	1191.18	852.968	598.785		504.156	100.005	853.52	1369.46	504.619	-150.558	852.968	-2954.83	504.619	1835.63	852.968	218.27	504.619	1992.66	852.968	4398.49	504.619	3434.12	852.968	6960.28	504.619	4757.71	852.968	6470.47	504.619	6596.26	852.968
	506.072	7.12424	853.752	60.4044	506.072	48.5078	853.752	0.00202	506.072	-88831.8	853.752	-89322.3		505.67	125.11	853.955	-147.45	505.67	898.76	853.955	442.105		505.207	21.3313	854.507	1731.31	505.67	-2777.44	853.955	-1931.27	505.67	1189.3	853.955	646.892	505.67	1959.89	853.955	3086.8	505.67	2287.91	853.955	7131.74	505.67	3866.16	853.955	6662.05	505.67	5771.12	853.955
	507.124	6.675	854.74	78.1736	507.124	44.6294	854.74	0.0018	507.124	-89066.7	854.74	-88949.4		506.721	276.04	854.941	12.5128	506.721	1096.98	854.941	64.7995		506.258	124.347	855.493	2204.84	506.721	-1730.46	854.941	-1997.09	506.721	1279.75	854.941	427.029	506.721	1465	854.941	2278.77	506.721	2337.27	854.941	6134.8	506.721	3090.12	854.941	7284.37	506.721	4590.71	854.941
	508.176	6.26643	855.727	105.917	508.176	41.129	855.727	0.00161	508.176	-89003.7	855.727	-89046.5		507.772	-106.61	855.928	253.542	507.772	847.1	855.928	662.888		507.309	32.0226	856.48	2815.48	507.772	-1606.01	855.928	-2031.48	507.772	1198.39	855.928	475.705	507.772	1292.99	855.928	1741.53	507.772	1636.41	855.928	5314.49	507.772	2170.28	855.928	6984.43	507.772	4256.98	855.928
	509.227	5.89417	856.715	148.829	509.227	37.9762	856.715	0.00145	509.227	-89240.3	856.715	-89024.1		508.822	-247.25	856.914	550.345	508.822	970.87	856.914	640.08		508.359	220.198	857.466	3588.64	508.822	-2208.29	856.914	-1565.5	508.822	490.558	856.914	567.483	508.822	884.74	856.914	1465.08	508.822	1305.89	856.914	4095.55	508.822	2013.35	856.914	6486.63	508.822	3656.58	856.914
	510.279	5.55346	857.702	212.736	510.279	35.1325	857.702	0.00131	510.279	-89039.9	857.702	-88343		509.872	-129.06	857.9	875.073	509.872	889.55	857.9	908.679		509.41	129.673	858.452	4486.4	509.872	-2299.93	857.9	-1803.05	509.872	962.649	857.9	420.99	509.872	939.966	857.9	1150.43	509.872	1022.18	857.9	3354.92	509.872	1586.64	857.9	5722.42	509.872	3597.78	857.9
	511.33	5.24144	858.69	303.125	511.33	32.5729	858.69	0.00119	511.33	-89153.2	858.69	-88010.2		510.922	48.1	858.886	1463.56	510.922	448.52	858.886	1220.36		510.46	54.295	859.438	5955.15	510.922	-2208.01	858.886	-2262.74	510.922	748.725	858.886	287.119	510.922	506.581	858.886	833.054	510.922	754.349	858.886	2552.77	510.922	1642.38	858.886	5221.59	510.922	3123.79	858.886
	512.381	4.95475	859.677	422.488	512.381	30.2657	859.677	0.00109	512.381	-88924.5	859.677	-87271.2		511.972	-341.99	859.872	1463.85	511.972	842.91	859.872	1303.81		511.51	67.882	860.424	7640.1	511.972	-2504	859.872	-643.243	511.972	793.784	859.872	632.507	511.972	636.852	859.872	984.664	511.972	440.506	859.872	2493.02	511.972	1330.71	859.872	3980.01	511.972	2674.44	859.872
	513.432	4.69073	860.663	568.254	513.432	28.1844	860.663	0.000994676	513.432	-89173.2	860.663	-86374.8		513.022	-418.4	860.858	2242.79	513.022	751.36	860.858	1032.06		512.559	93.0765	861.409	9701.2	513.022	-2640.32	860.858	-595.948	513.022	171.473	860.858	622.912	513.022	454.613	860.858	1219.97	513.022	666.535	860.858	2191.9	513.022	820.534	860.858	3318.8	513.022	2684.21	860.858
	514.482	4.44731	861.65	730.668	514.482	26.3062	861.65	0.000914769	514.482	-89197.6	861.65	-86034.8		514.071	-347.69	861.843	2707.4	514.071	437.736	861.843	1686.1		513.609	107.249	862.395	11475.2	514.071	-3385.18	861.843	-22.3833	514.071	606.13	861.843	481.392	514.071	309.872	861.843	1046.84	514.071	629.943	861.843	2191.99	514.071	1009.83	861.843	2812.07	514.071	2118.52	861.843
	515.533	4.22199	862.637	889.915	515.533	24.6055	862.637	0.000844076	515.533	-89180.7	862.637	-85158.9		515.121	-589.62	862.829	3174.69	515.121	647.847	862.829	1609.5		514.658	-45.6624	863.38	13364.1	515.121	-2278.85	862.829	-362.216	515.121	256.569	862.829	517.442	515.121	185.974	862.829	868.521	515.121	321.053	862.829	2170.1	515.121	888.764	862.829	2137.64	515.121	1937.75	862.829
	516.583	4.01344	863.623	1015.91	516.583	23.0653	863.623	0.000781304	516.583	-89469.2	863.623	-84191.1		516.17	-584.33	863.814	3411.18	516.17	483.791	863.814	1811.94		515.708	126.308	864.365	14446.8	516.17	-2662.62	863.814	350.892	516.17	235.255	863.814	545.893	516.17	37.6527	863.814	783.978	516.17	-224.537	863.814	2140.42	516.17	771.728	863.814	1721.81	516.17	1601.65	863.814
	517.633	3.81985	864.609	1074.7	517.633	21.6661	864.609	0.000725256	517.633	-89455.9	864.609	-83815.4		517.219	-739.262	864.799	3523.37	517.219	657.876	864.799	1476.24		516.756	40.6119	865.349	14003	517.219	-2326.62	864.799	797.642	517.219	604.344	864.799	769.81	517.219	503.683	864.799	1501.46	517.219	-5.87341	864.799	2179.36	517.219	589.609	864.799	1371.79	517.219	1324.66	864.799
	518.683	3.63983	865.595	1046.23	518.683	20.392	865.595	0.000675011	518.683	-89230.5	865.595	-84011.7		518.267	-422.73	865.783	3429.95	518.267	724.486	865.783	1703.94		517.805	64.1995	866.334	12982.8	518.267	-2986.93	865.783	1073.04	518.267	698.929	865.783	988.735	518.267	194.553	865.783	1269.64	518.267	-202.593	865.783	2184.82	518.267	564.088	865.783	1597.92	518.267	1201.24	865.783
	519.732	3.47232	866.581	940.578	519.732	19.2299	866.581	0.000629796	519.732	-89032.3	866.581	-84746.3		519.316	-712.226	866.768	2536.64	519.316	232.904	866.768	2005.28		518.854	61.2245	867.319	11154.8	519.316	-3213.49	866.768	1830.89	519.316	549.857	866.768	1502.3	519.316	273.427	866.768	1060.55	519.316	-63.8338	866.768	2071.66	519.316	483.042	866.768	1620.97	519.316	1159.93	866.768
	520.782	3.31589	867.566	789.59	520.782	18.1651	867.566	0.000589004	520.782	-89296.6	867.566	-85528.2		520.364	-570.66	867.752	2679.22	520.364	368.092	867.752	2182.2		519.902	51.9365	868.303	9449.45	520.364	-3083.59	867.752	1642.89	520.364	495.645	867.752	1944.94	520.364	-10.7082	867.752	1770.7	520.364	305.661	867.752	1914.96	520.364	-116.216	867.752	1336.69	520.364	1238.03	867.752
	521.831	3.16987	868.552	625.659	521.831	17.1888	868.552	0.000552004	521.831	-89549.6	868.552	-86214.8		521.412	-789.695	868.736	2072.52	521.412	405.267	868.736	1909.5		520.95	122.189	869.287	7875.75	521.412	-2090.18	868.736	2153.29	521.412	133.23	868.736	1915.29	521.412	138.639	868.736	1619.95	521.412	-126.814	868.736	1849.32	521.412	249.691	868.736	1301.23	521.412	1215.18	868.736
	522.88	3.03323	869.537	472.478	522.88	16.2905	869.537	0.000518407	522.88	-89327.9	869.537	-86909.2		522.46	-1104.71	869.72	1897.53	522.46	-108.922	869.72	1499.44		521.998	21.536	870.271	6529.05	522.46	-3996.32	869.72	1984.19	522.46	192.484	869.72	2480.13	522.46	-165.788	869.72	1494.51	522.46	-90.0988	869.72	2006.92	522.46	142.698	869.72	1575.7	522.46	719.19	869.72
	523.929	2.90519	870.522	343.118	523.929	15.4616	870.522	0.00048778	523.929	-89459.7	870.522	-87331.8		523.508	-628.09	870.704	1820.31	523.508	433.512	870.704	1498.27		523.046	35.0038	871.255	5460.35	523.508	-3130.48	870.704	1522.74	523.508	50.8478	870.704	3380.62	523.508	-275.195	870.704	1483.33	523.508	-137.526	870.704	2215.08	523.508	256.931	870.704	1349.65	523.508	763.447	870.704
	524.978	2.78504	871.507	242.52	524.978	14.6951	871.507	0.000459783	524.978	-89284.1	871.507	-87993		524.555	-1063.44	871.688	1743.13	524.555	-160.165	871.688	1908.78		524.094	-86.734	872.238	4733.27	524.555	-2707.15	871.688	851.392	524.555	47.1139	871.688	3712.14	524.555	139.885	871.688	2232.04	524.555	-1.83586	871.688	2097.69	524.555	213.042	871.688	1476.79	524.555	638.008	871.688
	526.026	2.67226	872.492	169.607	526.026	13.9852	872.492	0.000434124	526.026	-89137.7	872.492	-88220.8		525.602	-1282.16	872.671	1666.01	525.602	207.658	872.671	1371.2		525.141	158.681	873.221	4348.07	525.602	-2983.19	872.671	554.717	525.602	210.007	872.671	3863.3	525.602	-402.633	872.671	2149.74	525.602	-165.114	872.671	2086.73	525.602	125.529	872.671	1662.42	525.602	1176.36	872.671
	527.074	2.56616	873.476	119.802	527.074	13.3256	873.476	0.000410572	527.074	-89577.8	873.476	-87742.7		526.65	-1148.04	873.655	1588.94	526.65	-71.679	873.655	1181.7		526.188	28.9863	874.205	4035.38	526.65	-3063.71	873.655	1370.24	526.65	-83.5214	873.655	4022.16	526.65	-33.8473	873.655	2797.08	526.65	-157.181	873.655	2693.29	526.65	-15.1771	873.655	1629.45	526.65	699.967	873.655
	528.122	2.46623	874.461	87.1423	528.122	12.7116	874.461	0.000388863	528.122	-89428.3	874.461	-87934.8		527.696	-942.641	874.638	1561.46	527.696	66.4976	874.638	1564.24		527.235	-6.83505	875.188	3886.81	527.696	-2274.02	874.638	1162.49	527.696	131.017	874.638	3769.14	527.696	-64.2446	874.638	3444.62	527.696	7.73346	874.638	3025.15	527.696	161.035	874.638	2155.92	527.696	781.484	874.638
	529.17	2.37199	875.445	66.2185	529.17	12.1389	875.445	0.000368846	529.17	-89107	875.445	-88273.5		528.743	-931.038	875.621	1747.69	528.743	-113.214	875.621	1534.84		528.282	58.4275	876.17	3786.72	528.743	-3300.63	875.621	1431.59	528.743	674.777	875.621	3233.71	528.743	-436.725	875.621	4066.94	528.743	-508.615	875.621	3191.52	528.743	28.582	875.621	1815.26	528.743	624.454	875.621
	530.218	2.28304	876.429	52.7075	530.218	11.6036	876.429	0.000350335	530.218	-89162.6	876.429	-88247.7		529.79	-1194.55	876.603	1888.28	529.79	-147.554	876.603	2095.56		529.329	91.059	877.153	3816.55	529.79	-3821.42	876.603	511.517	529.79	355.902	876.603	2576.01	529.79	-217.43	876.603	4086.56	529.79	-428.561	876.603	3423.82	529.79	163.013	876.603	2364.84	529.79	661.618	876.603
	531.265	2.19904	877.413	43.6647	531.265	11.1031	877.413	0.00033318	531.265	-89473.5	877.413	-88214.3		530.836	-1176.6	877.586	1695.71	530.836	269.39	877.586	1834.63		530.375	130.457	878.136	4073.08	530.836	-2605.62	877.586	545.242	530.836	526.261	877.586	2696.64	530.836	206.902	877.586	4508.17	530.836	11.6893	877.586	4643.13	530.836	-188.149	877.586	2115.69	530.836	594.912	877.586
	532.313	2.11952	878.396	37.2655	532.313	10.6335	878.396	0.000317269	532.313	-89088.4	878.396	-88101.9		531.882	-1039.54	878.568	1851.8	531.882	-100.026	878.568	2245.4		531.421	46.3952	879.118	4239.57	531.882	-2191.42	878.568	1711.47	531.882	251.737	878.568	2550.14	531.882	-179.257	878.568	4543.1	531.882	-69.4789	878.568	4798.89	531.882	71.7262	878.568	2627.34	531.882	857.314	878.568
	533.36	2.04427	879.38	32.4423	533.36	10.1931	879.38	0.000302454	533.36	-89419.5	879.38	-87876.6		532.928	-768.945	879.551	2366.95	532.928	-388.599	879.551	2429.76		532.467	98.1215	880.1	4644.36	532.928	-2137.1	879.551	1694.59	532.928	294.558	879.551	2520.68	532.928	122.296	879.551	4572.95	532.928	-297.093	879.551	4608.3	532.928	419.532	879.551	3144.28	532.928	783.588	879.551
	534.407	1.97295	880.363	28.6248	534.407	9.77898	880.363	0.000288665	534.407	-89275	880.363	-87807		533.974	-912.185	880.533	2836.56	533.974	-144.456	880.533	2227.22		533.513	45.4728	881.082	5198.45	533.974	-2401.05	880.533	3103.37	533.974	-93.3702	880.533	2717.8	533.974	-104.891	880.533	3877.25	533.974	-116.602	880.533	5053.81	533.974	274.397	880.533	3600.31	533.974	881.333	880.533
	535.454	1.90529	881.346	25.4901	535.454	9.38917	881.346	0.000275798	535.454	-89294.1	881.346	-87573.7		535.019	-1337.97	881.514	3023.85	535.019	-438.508	881.514	2844.45		534.559	68.9055	882.064	5697	535.019	-2296.04	881.514	3233.27	535.019	142.187	881.514	2920.11	535.019	33.157	881.514	3491.93	535.019	-27.5124	881.514	4939.08	535.019	111.877	881.514	3995.4	535.019	324.296	881.514
	536.5	1.84109	882.329	22.8569	536.5	9.02223	882.329	0.00026377	536.5	-89369	882.329	-87424.7		536.065	-1046.8	882.496	3129.85	536.065	391.059	882.496	3342.19		535.604	125.419	883.045	6835.25	536.065	-2114.84	882.496	4744.84	536.065	415.653	882.496	3081.76	536.065	-34.9327	882.496	3070.81	536.065	-182.931	882.496	4582.14	536.065	269.175	882.496	3743.79	536.065	719.236	882.496
	537.546	1.78008	883.312	20.6127	537.546	8.67599	883.312	0.000252513	537.546	-89400.9	883.312	-87138.2		537.11	-1045.27	883.478	3584.97	537.11	7.90669	883.478	3542.09		536.649	-65.9995	884.027	7921.9	537.11	-2132.52	883.478	5951.39	537.11	329.983	883.478	3225.67	537.11	-278.177	883.478	3352.53	537.11	-549.504	883.478	4454.06	537.11	81.5034	883.478	4057.57	537.11	364.561	883.478
	538.592	1.72203	884.294	18.6828	538.592	8.34897	884.294	0.000241969	538.592	-89131.6	884.294	-86369.7		538.155	-1163.67	884.459	4361.4	538.155	-105.341	884.459	4236.28		537.694	88.9795	885.008	9573.6	538.155	-2839.67	884.459	7285.84	538.155	-217.895	884.459	3935.21	538.155	274.651	884.459	3298.07	538.155	-278.035	884.459	4430.17	538.155	3.23659	884.459	4233.9	538.155	692.453	884.459
	539.638	1.66677	885.277	17.0073	539.638	8.03979	885.277	0.000232063	539.638	-89296.3	885.277	-85203.7		539.2	-1538.47	885.44	5125.52	539.2	-195	885.44	4446.6		538.739	10.3297	885.989	11151	539.2	-2639.45	885.44	10137	539.2	142.878	885.44	3867.89	539.2	157.17	885.44	3875.5	539.2	-143.455	885.44	4209.84	539.2	-85.2028	885.44	4114.74	539.2	411.154	885.44
	540.684	1.61412	886.259	15.5463	540.684	7.74717	886.259	0.000222759	540.684	-89120.9	886.259	-84637.3		540.244	-1092.79	886.421	6529.76	540.244	-150.967	886.421	5541.31		539.784	109.537	886.97	12887.2	540.244	-3721.27	886.421	11855.2	540.244	158.715	886.421	4567.66	540.244	149.227	886.421	3910.31	540.244	-495.261	886.421	4695.14	540.244	266.128	886.421	4811.07	540.244	611.687	886.421
	541.73	1.56392	887.241	14.2637	541.73	7.46998	887.241	0.000214006	541.73	-89222.2	887.241	-84281.3		541.289	-924.908	887.402	7292.34	541.289	235.088	887.402	6279.58		540.828	-17.8081	887.951	14090.3	541.289	-2914.13	887.402	14651.1	541.289	190.883	887.402	5247.32	541.289	-45.9417	887.402	4337.68	541.289	-108.116	887.402	5259.43	541.289	-263.875	887.402	5859.43	541.289	283.21	887.402
	542.775	1.51607	888.223	13.1318	542.775	7.20742	888.223	0.000205757	542.775	-89186.5	888.223	-83712.1		542.333	-1362.97	888.383	8501.52	542.333	-73.3371	888.383	7877.27		541.873	11.2096	888.931	15236.8	542.333	-1677.47	888.383	17569.2	542.333	246.576	888.383	5381.68	542.333	146.171	888.383	4604.59	542.333	-217.017	888.383	5691.14	542.333	632.314	888.383	6882.69	542.333	657.978	888.383
	543.82	1.47036	889.205	12.1282	543.82	6.95823	889.205	0.000197976	543.82	-89287.8	889.205	-83087.8		543.377	-1420.72	889.363	8864.77	543.377	-54.1151	889.363	8544.85		542.917	56.6035	889.911	15325.6	543.377	-2471.59	889.363	18863	543.377	21.6898	889.363	6064.34	543.377	163.039	889.363	5353.54	543.377	82.9432	889.363	6459.39	543.377	-35.4214	889.363	8510.68	543.377	630.065	889.363
	544.865	1.4267	890.186	11.2353	544.865	6.72156	890.186	0.000190633	544.865	-89077	890.186	-83150.4		544.421	-1121.87	890.343	9534.38	544.421	-145.368	890.343	8643.95		543.961	111.201	890.892	14825.6	544.421	-2249.88	890.343	21330.6	544.421	337.588	890.343	7344.06	544.421	157.853	890.343	5926.8	544.421	-75.0312	890.343	7051.76	544.421	81.6404	890.343	10141.8	544.421	136.03	890.343
	545.91	1.38494	891.167	10.4366	545.91	6.49657	891.167	0.000183693	545.91	-89498.6	891.167	-83401		545.464	-1354.97	891.323	9520.82	545.464	55.2923	891.323	9587.43		545.004	0.14601	891.872	14225	545.464	-2862.35	891.323	24003.2	545.464	430.397	891.323	8871.7	545.464	-233.52	891.323	6732.4	545.464	-432.474	891.323	8355.82	545.464	8.95725	891.323	11569.5	545.464	460.591	891.323
	546.954	1.34501	892.149	9.71882	546.954	6.28274	892.149	0.000177118	546.954	-89135.4	892.149	-83741.7		546.508	-1226.6	892.303	9545.73	546.508	-79.7223	892.303	9551.6		546.048	77.927	892.851	13505.8	546.508	-2566.42	892.303	25165.4	546.508	46.0191	892.303	10229	546.508	270.559	892.303	8347.07	546.508	-344.972	892.303	9259.62	546.508	-128.98	892.303	13117.7	546.508	155.128	892.303
	547.999	1.30676	893.13	9.07271	547.999	6.07895	893.13	0.000170895	547.999	-89158.7	893.13	-83809		547.551	-1450.68	893.283	9535.14	547.551	-56.9354	893.283	10064.4		547.091	27.1486	893.831	12990.8	547.551	-2182.38	893.283	24395.4	547.551	-82.4996	893.283	11722.1	547.551	172.821	893.283	9681.64	547.551	-279.58	893.283	10092.1	547.551	472.998	893.283	14873.1	547.551	559.384	893.283
	549.043	1.27014	894.11	8.48907	549.043	5.88497	894.11	0.000165	549.043	-89482	894.11	-84294.3		548.594	-1401.81	894.262	9409.93	548.594	272.346	894.262	9811.75		548.134	25.0956	894.81	12796.2	548.594	-2896.67	894.262	25915.9	548.594	-82.049	894.262	13037	548.594	76.9442	894.262	11381.7	548.594	-504.757	894.262	12037.5	548.594	341.231	894.262	16174.9	548.594	336.308	894.262
	550.087	1.23504	895.091	7.95912	550.087	5.70001	895.091	0.0001594	550.087	-89168.7	895.091	-84063		549.637	-1413.07	895.242	9703.54	549.637	-225.644	895.242	10368.2		549.177	-15.6986	895.79	12678.6	549.637	-1845.12	895.242	24495.2	549.637	28.2668	895.242	14304	549.637	-347.899	895.242	13368.3	549.637	-102.486	895.242	13296.8	549.637	242.457	895.242	16443.5	549.637	170.242	895.242
			896.071	7.47747			896.071	0.000154084			896.071	-83834.9		550.679	-1467.69	896.221	9800.9	550.679	79.1158	896.221	10922.4		550.22	-12.5378	896.769	13034.9	550.679	-1778.16	896.221	26144.2	550.679	428.344	896.221	13950.3	550.679	-8.50664	896.221	14673.9	550.679	-494.294	896.221	14901	550.679	277.406	896.221	16998	550.679	633.815	896.221
			897.052	7.03758			897.052	0.000149025			897.052	-83474.2				897.2	10245.8			897.2	11367				897.748	13845			897.2	26932.4			897.2	13604.1			897.2	15193.6			897.2	15611.9			897.2	16646.4			897.2
			898.032	6.63558			898.032	0.000144216			898.032	-83273.3				898.179	10913.4			898.179	12074.9				898.727	14208.6			898.179	27759.2			898.179	13155.7			898.179	14569.2			898.179	15017.8			898.179	15559			898.179
			899.012	6.26688			899.012	0.000139636			899.012	-83077.4				899.158	11405.2			899.158	11628.5				899.705	14936.9			899.158	28267.4			899.158	12173.2			899.158	14402			899.158	14553.6			899.158	14410			899.158
			899.991	5.92829			899.991	0.000135274			899.991	-83096				900.136	10995.5			900.136	11685.3				900.683	14896.6			900.136	27779.7			900.136	11382.1			900.136	13483.5			900.136	13639.4			900.136	13173.8			900.136
			900.971	5.61596			900.971	0.00013111			900.971	-82529.1				901.114	10675.4			901.114	11312.9				901.662	14769.9			901.114	25362.4			901.114	11216.8			901.114	12641.4			901.114	13338.1			901.114	12047			901.114
			901.95	5.32787			901.95	0.000127139			901.95	-83233.6
[truncated: 13 more columns]

## Sheet: Fig4(d)
X1	Y1	X2	Y2	X1'	Y1'	X3	Y3
448.971	-69.1822	448.633	219.084	448.971	-69.1822	448.633	-259.001
450.034	-228.891	449.695	505.338	450.034	-228.891	449.695	34.0032
451.096	89.5489	450.756	624.525	451.096	89.5489	450.756	-66.18
452.159	-26.7598	451.817	708.484	452.159	-26.7598	451.817	-48.5117
453.221	259.893	452.878	424.918	453.221	259.893	452.878	108.274
454.283	189.255	453.939	30.5222	454.283	189.255	453.939	-319.343
455.344	-163.551	454.999	270.167	455.344	-163.551	454.999	-454.744
456.406	428.352	456.06	347.25	456.406	428.352	456.06	501.534
457.467	358.91	457.12	282.895	457.467	358.91	457.12	-18.0786
458.528	530.107	458.18	352.989	458.528	530.107	458.18	75.4129
459.589	663.977	459.239	769.925	459.589	663.977	459.239	260.967
460.65	699.187	460.299	995.897	460.65	699.187	460.299	477.277
461.71	378.696	461.358	367.617	461.71	378.696	461.358	261.779
462.77	503.945	462.417	872.136	462.77	503.945	462.417	8.42589
463.83	1155.34	463.476	722.851	463.83	1155.34	463.476	288.533
464.89	969.791	464.535	698.645	464.89	969.791	464.535	693.872
465.95	1369.39	465.593	1042.85	465.95	1369.39	465.593	702.542
467.01	1368.11	466.652	808.39	467.01	1368.11	466.652	470.22
468.069	1687.88	467.71	899.858	468.069	1687.88	467.71	526.009
469.128	1972.41	468.768	974.77	469.128	1972.41	468.768	865.333
470.187	1928.9	469.825	1446.74	470.187	1928.9	469.825	1103.08
471.245	2815.76	470.883	1592.58	471.245	2815.76	470.883	1078.43
472.304	3188.03	471.94	936.856	472.304	3188.03	471.94	1283.03
473.362	3669.05	472.997	1952.8	473.362	3669.05	472.997	1369.36
474.42	4024.92	474.054	1999.25	474.42	4024.92	474.054	1391.76
475.478	4083.05	475.111	1991.21	475.478	4083.05	475.111	1915.59
476.536	3911.79	476.167	1812.7	476.536	3911.79	476.167	2153.19
477.594	3610.25	477.224	2242.25	477.594	3610.25	477.224	1706.76
478.651	3187.81	478.28	2023.26	478.651	3187.81	478.28	1837.6
479.708	2890.32	479.336	2128.42	479.708	2890.32	479.336	2216.94
480.765	3387.22	480.392	2138.78	480.765	3387.22	480.392	2442.33
481.822	3011.02	481.447	2516.12	481.822	3011.02	481.447	2786.06
482.878	2908.85	482.502	2985.84	482.878	2908.85	482.502	2753.08
483.934	3206.26	483.558	2728.21	483.934	3206.26	483.558	3421.23
484.991	3051.29	484.613	2873.18	484.991	3051.29	484.613	3274.23
486.046	2441.27	485.667	2849.77	486.046	2441.27	485.667	3238.36
487.102	2773.07	486.722	2461.09	487.102	2773.07	486.722	3550.76
488.158	2128.72	487.776	2337.65	488.158	2128.72	487.776	3142.23
489.213	1602.08	488.83	2083.56	489.213	1602.08	488.83	2735.69
490.268	2091.18	489.884	2308.31	490.268	2091.18	489.884	2212.52
491.323	1781.3	490.938	1752.43	491.323	1781.3	490.938	2365.06
492.378	1807.3	491.992	2142.91	492.378	1807.3	491.992	1788.92
493.432	1709.44	493.045	1598.24	493.432	1709.44	493.045	1679.84
494.487	1342.97	494.098	1005.67	494.487	1342.97	494.098	1591.81
495.541	1402.59	495.151	1364.71	495.541	1402.59	495.151	1790.74
496.595	1063.04	496.204	1393.58	496.595	1063.04	496.204	1312.67
497.649	1201.9	497.257	1260.71	497.649	1201.9	497.257	1064.51
498.702	910.567	498.309	1160.81	498.702	910.567	498.309	1400.33
499.756	775	499.361	891.918	499.756	775	499.361	1165.71
500.809	1139.45	500.413	893.583	500.809	1139.45	500.413	1059.01
501.862	306.61	501.465	1037.59	501.862	306.61	501.465	778.417
502.915	1049.38	502.517	860.449	502.915	1049.38	502.517	758.878
503.967	758.382	503.568	808.978	503.967	758.382	503.568	960.109
505.02	882.088	504.619	709.638	505.02	882.088	504.619	664.007
506.072	966.89	505.67	926.327	506.072	966.89	505.67	688.54
507.124	649.143	506.721	636.05	507.124	649.143	506.721	365.355
508.176	734.36	507.772	749.879	508.176	734.36	507.772	829.286
509.227	414.447	508.822	534.857	509.227	414.447	508.822	405.26
510.279	685.437	509.872	319.576	510.279	685.437	509.872	40.1801
511.33	532.135	510.922	104.029	511.33	532.135	510.922	257.862
512.381	841.517	511.972	411.813	512.381	841.517	511.972	163.249
513.432	505.152	513.022	209.676	513.432	505.152	513.022	323.017
514.482	472.093	514.071	357.299	514.482	472.093	514.071	201.305
515.533	494.961	515.121	228.236	515.533	494.961	515.121	186.318
516.583	104.818	516.17	172.639	516.583	104.818	516.17	-143.7
517.633	122.807	517.219	319.253	517.633	122.807	517.219	-240.721
518.683	427.682	518.267	3.05603	518.683	427.682	518.267	112.319
519.732	695.658	519.316	58.3292	519.732	695.658	519.316	23.89
520.782	338.282	520.364	330.257	520.782	338.282	520.364	-243.928
521.831	-3.88967	521.412	55.6566	521.831	-3.88967	521.412	-16.2011

## Sheet: Fig4(e)
X1	Y1	X2	Y2	X1'	Y1'	X3	Y3
300.389	-242.269	300.219	0	300.389	-242.269	300.219	802.473
301.48	-534.378	301.308	448.557	301.48	-534.378	301.308	996.866
302.57	-658.529	302.397	-123.631	302.57	-658.529	302.397	611.531
303.661	-231.459	303.486	31.0723	303.661	-231.459	303.486	387.999
304.751	-424.601	304.575	-69.9794	304.751	-424.601	304.575	684.275
305.841	-409.972	305.664	-275.691	305.841	-409.972	305.664	67.3454
306.93	-607.093	306.752	-269.473	306.93	-607.093	306.752	578.41
308.02	-829.98	307.84	166.718	308.02	-829.98	307.84	-72.667
309.109	-454.118	308.928	-81.6499	309.109	-454.118	308.928	169.733
310.198	-181.413	310.016	-128.165	310.198	-181.413	310.016	80.8674
311.287	328.125	311.104	-379.909	311.287	328.125	311.104	-93.766
312.375	112.607	312.191	539.852	312.375	112.607	312.191	-246.432
313.464	-265.395	313.278	72.0398	313.464	-265.395	313.278	-430.282
314.552	-440.461	314.365	248.741	314.552	-440.461	314.365	-415.607
315.64	-134.212	315.452	211.932	315.64	-134.212	315.452	43.5776
316.728	-350.496	316.538	64.706	316.728	-350.496	316.538	47.6108
317.815	301.332	317.625	333.675	317.815	301.332	317.625	-279.768
318.902	453.998	318.711	270.684	318.902	453.998	318.711	-255.4
319.99	433.982	319.797	607.314	319.99	433.982	319.797	-52.0226
321.077	510.751	320.882	608.935	321.077	510.751	320.882	-42.8275
322.163	553.546	321.968	252.003	322.163	553.546	321.968	128.777
323.25	785.966	323.053	252.377	323.25	785.966	323.053	262.209
324.336	808.09	324.138	-14.4248	324.336	808.09	324.138	-306.351
325.422	564.957	325.223	57.1709	325.422	564.957	325.223	252.35
326.508	669.198	326.308	-238.12	326.508	669.198	326.308	65.144
327.594	1040.82	327.393	196.826	327.594	1040.82	327.393	-414.197
328.679	876.597	328.477	437.931	328.679	876.597	328.477	43.1259
329.765	1450.46	329.561	259.167	329.765	1450.46	329.561	-367.986
330.85	1214.99	330.645	250.848	330.85	1214.99	330.645	148.811
331.935	1700.22	331.728	616.163	331.935	1700.22	331.728	133.776
333.019	2077.22	332.812	822.393	333.019	2077.22	332.812	650.368
334.104	2002.85	333.895	500.271	334.104	2002.85	333.895	233.455
335.188	2570.13	334.978	969.911	335.188	2570.13	334.978	833.047
336.272	3152.57	336.061	1368.38	336.272	3152.57	336.061	859.062
337.356	3545.27	337.144	1065.32	337.356	3545.27	337.144	918.526
338.44	4281.44	338.226	1085.87	338.44	4281.44	338.226	1240.15
339.523	4657.9	339.308	1975.46	339.523	4657.9	339.308	1098.79
340.607	4942.55	340.39	1664.48	340.607	4942.55	340.39	1275.15
341.69	4362.45	341.472	1594.33	341.69	4362.45	341.472	974.524
342.772	4099.57	342.554	1372.29	342.772	4099.57	342.554	1694.41
343.855	4006.69	343.635	1398.31	343.855	4006.69	343.635	1243.89
344.938	3724	344.717	1630.97	344.938	3724	344.717	1222.39
346.02	3619.07	345.798	951.147	346.02	3619.07	345.798	797.642
347.102	2888.35	346.878	1130.22	347.102	2888.35	346.878	1042.73
348.184	2472.41	347.959	1102.24	348.184	2472.41	347.959	914.684
349.265	2124.49	349.039	1061.51	349.265	2124.49	349.039	431.851
350.347	1590.74	350.12	448.036	350.347	1590.74	350.12	485.112
351.428	1361.61	351.2	784.721	351.428	1361.61	351.2	503.053
352.509	1280.41	352.279	375.094	352.509	1280.41	352.279	694.073
353.59	813.269	353.359	721.694	353.59	813.269	353.359	453.918
354.67	473.964	354.438	861.517	354.67	473.964	354.438	-229.194
355.751	1315.8	355.518	301.092	355.751	1315.8	355.518	113.236
356.831	37.1786	356.597	462.74	356.831	37.1786	356.597	107.848
357.911	797.04	357.675	116.384	357.911	797.04	357.675	-46.2109
358.991	38.3458	358.754	91.6142	358.991	38.3458	358.754	-117.193
360.07	115.691	359.832	775.846	360.07	115.691	359.832	-216.287
361.15	131.263	360.91	481.504	361.15	131.263	360.91	-58.2575
362.229	-382.545	361.988	63.8916	362.229	-382.545	361.988	-276.055
363.308	-369.363	363.066	325.606	363.308	-369.363	363.066	373.472
364.387	-193.003	364.144	236.997	364.387	-193.003	364.144	-99.7581
365.465	-148.06	365.221	23.0316	365.465	-148.06	365.221	-450.227
366.544	10.8187	366.298	489.079	366.544	10.8187	366.298	-299.509
367.622	276.43	367.375	277.594	367.622	276.43	367.375	-348.332
368.7	184.682	368.452	-124.151	368.7	184.682	368.452	-92.9341
369.777	73.7272	369.528	-205.314	369.777	73.7272	369.528	16.3848
370.855	-358.366	370.605	13.4168	370.855	-358.366	370.605	-229.457
371.932	273.258	371.681	30.4469	371.932	273.258	371.681	-45.4101
373.009	-449.541	372.757	261.611	373.009	-449.541	372.757	-316.471
374.086	332.112	373.833	367.758	374.086	332.112	373.833	307.382
375.163	-255.662	374.908	316.306	375.163	-255.662	374.908	-407.096
376.24	314.999	375.983	35.1254	376.24	314.999	375.983	-179.924
377.316	-196.963	377.059	-222.423	377.316	-196.963	377.059	-438.277
378.392	377.343	378.133	-242.324	378.392	377.343	378.133	-442.805
379.468	53.8898	379.208	36.0668	379.468	53.8898	379.208	-63.0642
380.544	351.769	380.283	75.4987	380.544	351.769	380.283	-73.5699
381.619	373.788	381.357	-19.4146	381.619	373.788	381.357	267.826
382.695	28.8146	382.431	-120.705	382.695	28.8146	382.431	-186.103
383.77	590.616	383.505	32.3837	383.77	590.616	383.505	2.89787
384.845	101.282	384.579	118.71	384.845	101.282	384.579	85.4861
385.919	328.203	385.652	187.172	385.919	328.203	385.652	49.9924
386.994	734.43	386.726	216.827	386.994	734.43	386.726	-57.0307
388.068	466.124	387.799	137.792	388.068	466.124	387.799	304.9
389.142	926.492	388.872	730.633	389.142	926.492	388.872	304.226
390.216	456.21	389.944	639.365	390.216	456.21	389.944	50.3128
391.29	1364.62	391.017	486.013	391.29	1364.62	391.017	368.23
392.363	1405.26	392.089	1371.02	392.363	1405.26	392.089	1158.08
393.437	1614.27	393.161	1205.62	393.437	1614.27	393.161	1655.31
394.51	1861.39	394.233	1831.8	394.51	1861.39	394.233	2309.92
395.583	2081.47	395.305	2601.52	395.583	2081.47	395.305	2937.75
396.655	3470.19	396.376	3496.23	396.655	3470.19	396.376	3912.12
397.728	4081.9	397.447	4203.33	397.728	4081.9	397.447	5177.27
398.8	5133.28	398.519	4416.96	398.8	5133.28	398.519	6478.96
399.872	4983.02	399.589	4020.17	399.872	4983.02	399.589	6799.42
400.944	4717.4	400.66	3467.94	400.944	4717.4	400.66	6399.62
402.016	3844.23	401.731	3061.49	402.016	3844.23	401.731	5800
403.087	3543.88	402.801	2378.15	403.087	3543.88	402.801	4196.94
404.159	3104.99	403.871	2008.86	404.159	3104.99	403.871	3526.69
405.23	2870.7	404.941	1502.85	405.23	2870.7	404.941	3077.1
406.301	1865.38	406.011	1416.31	406.301	1865.38	406.011	2467.39
407.371	2461.02	407.08	1417.57	407.371	2461.02	407.08	1928.9
408.442	2187.75	408.149	1191.08	408.442	2187.75	408.149	2025.19
409.512	2353.25	409.218	1821.79	409.512	2353.25	409.218	1517.25
410.582	2193.89	410.287	1518.6	410.582	2193.89	410.287	1597.62
411.652	2242.37	411.356	1843.7	411.652	2242.37	411.356	2011.68
412.722	3038.77	412.424	2023.01	412.722	3038.77	412.424	2099.83
413.791	3281.57	413.493	2000.31	413.791	3281.57	413.493	1974.24
414.86	3300.2	414.561	2044.69	414.86	3300.2	414.561	2416.61
415.929	3225.59	415.629	2785.98	415.929	3225.59	415.629	2451.05
416.998	3504.52	416.696	2866.49	416.998	3504.52	416.696	2519.92
418.067	3098.59	417.764	2627.83	418.067	3098.59	417.764	2700.56
419.135	2868.57	418.831	2254.88	419.135	2868.57	418.831	2723.68
420.204	2323.18	419.898	2239.61	420.204	2323.18	419.898	2296.37
421.272	1460.02	420.965	2080.78	421.272	1460.02	420.965	2123.73
422.34	1505.73	422.032	1937.71	422.34	1505.73	422.032	1936.43
423.407	978.706	423.098	1250.17	423.407	978.706	423.098	1842.3
424.475	801.474	424.164	826.793	424.475	801.474	424.164	1461.62
425.542	822.06	425.23	984.333	425.542	822.06	425.23	1239.81
426.609	675.177	426.296	928.02	426.609	675.177	426.296	485.066
427.676	407.688	427.362	821.98	427.676	407.688	427.362	550.736
428.743	263.367	428.427	1008.79	428.743	263.367	428.427	728.704
429.809	242.373	429.493	772.847	429.809	242.373	429.493	469.907
430.875	-2.13868	430.558	658.523	430.875	-2.13868	430.558	194.294
431.941	3.50075	431.623	259.756	431.941	3.50075	431.623	164.828
433.007	95.3364	432.687	1062.79	433.007	95.3364	432.687	177.393
434.073	-209.761	433.752	297.003	434.073	-209.761	433.752	-35.6963
435.138	89.9881	434.816	1019.97	435.138	89.9881	434.816	-58.7561
436.204	-108.001	435.88	626.994	436.204	-108.001	435.88	-175.934
437.269	-149.029	436.944	186.69	437.269	-149.029	436.944	101.531
438.334	21.0812	438.008	368.906	438.334	21.0812	438.008	-175.651
439.398	-90.5771	439.071	-95.4046	439.398	-90.5771	439.071	148.831
440.463	-108.297	440.134	220.619	440.463	-108.297	440.134	134.853
441.527	205.316	441.197	322.687	441.527	205.316	441.197	-81.347
442.591	-237.272	442.26	476.496	442.591	-237.272	442.26	83.473
443.655	173.298	443.323	223.356	443.655	173.298	443.323	-259.706
444.718	-574.315	444.386	97.1948	444.718	-574.315	444.386	53.5921
445.782	-132.223	445.448	422.886	445.782	-132.223	445.448	148.277
446.845	-20.9224	446.51	442.765	446.845	-20.9224	446.51	-119.368
447.908	-214.673	447.572	60.1587	447.908	-214.673	447.572	444.083
448.971	-69.1822	448.633	219.084	448.971	-69.1822	448.633	-259.001
450.034	-228.891	449.695	505.338	450.034	-228.891	449.695	34.0032
451.096	89.5489	450.756	624.525	451.096	89.5489	450.756	-66.18
452.159	-26.7598	451.817	708.484	452.159	-26.7598	451.817	-48.5117
453.221	259.893	452.878	424.918	453.221	259.893	452.878	108.274
454.283	189.255	453.939	30.5222	454.283	189.255	453.939	-319.343
455.344	-163.551	454.999	270.167	455.344	-163.551	454.999	-454.744
456.406	428.352	456.06	347.25	456.406	428.352	456.06	501.534
457.467	358.91	457.12	282.895	457.467	358.91	457.12	-18.0786
458.528	530.107	458.18	352.989	458.528	530.107	458.18	75.4129
459.589	663.977	459.239	769.925	459.589	663.977	459.239	260.967
460.65	699.187	460.299	995.897	460.65	699.187	460.299	477.277
461.71	378.696	461.358	367.617	461.71	378.696	461.358	261.779
462.77	503.945	462.417	872.136	462.77	503.945	462.417	8.42589
463.83	1155.34	463.476	722.851	463.83	1155.34	463.476	288.533
464.89	969.791	464.535	698.645	464.89	969.791	464.535	693.872
465.95	1369.39	465.593	1042.85	465.95	1369.39	465.593	702.542
467.01	1368.11	466.652	808.39	467.01	1368.11	466.652	470.22
468.069	1687.88	467.71	899.858	468.069	1687.88	467.71	526.009
469.128	1972.41	468.768	974.77	469.128	1972.41	468.768	865.333
470.187	1928.9	469.825	1446.74	470.187	1928.9	469.825	1103.08
471.245	2815.76	470.883	1592.58	471.245	2815.76	470.883	1078.43
472.304	3188.03	471.94	936.856	472.304	3188.03	471.94	1283.03
473.362	3669.05	472.997	1952.8	473.362	3669.05	472.997	1369.36
474.42	4024.92	474.054	1999.25	474.42	4024.92	474.054	1391.76
475.478	4083.05	475.111	1991.21	475.478	4083.05	475.111	1915.59
476.536	3911.79	476.167	1812.7	476.536	3911.79	476.167	2153.19
477.594	3610.25	477.224	2242.25	477.594	3610.25	477.224	1706.76
478.651	3187.81	478.28	2023.26	478.651	3187.81	478.28	1837.6
479.708	2890.32	479.336	2128.42	479.708	2890.32	479.336	2216.94
480.765	3387.22	480.392	2138.78	480.765	3387.22	480.392	2442.33
481.822	3011.02	481.447	2516.12	481.822	3011.02	481.447	2786.06
482.878	2908.85	482.502	2985.84	482.878	2908.85	482.502	2753.08
483.934	3206.26	483.558	2728.21	483.934	3206.26	483.558	3421.23
484.991	3051.29	484.613	2873.18	484.991	3051.29	484.613	3274.23
486.046	2441.27	485.667	2849.77	486.046	2441.27	485.667	3238.36
487.102	2773.07	486.722	2461.09	487.102	2773.07	486.722	3550.76
488.158	2128.72	487.776	2337.65	488.158	2128.72	487.776	3142.23
489.213	1602.08	488.83	2083.56	489.213	1602.08	488.83	2735.69
490.268	2091.18	489.884	2308.31	490.268	2091.18	489.884	2212.52
491.323	1781.3	490.938	1752.43	491.323	1781.3	490.938	2365.06
492.378	1807.3	491.992	2142.91	492.378	1807.3	491.992	1788.92
493.432	1709.44	493.045	1598.24	493.432	1709.44	493.045	1679.84
494.487	1342.97	494.098	1005.67	494.487	1342.97	494.098	1591.81
495.541	1402.59	495.151	1364.71	495.541	1402.59	495.151	1790.74
496.595	1063.04	496.204	1393.58	496.595	1063.04	496.204	1312.67
497.649	1201.9	497.257	1260.71	497.649	1201.9	497.257	1064.51
498.702	910.567	498.309	1160.81	498.702	910.567	498.309	1400.33
499.756	775	499.361	891.918	499.756	775	499.361	1165.71
500.809	1139.45	500.413	893.583	500.809	1139.45	500.413	1059.01
501.862	306.61	501.465	1037.59	501.862	306.61	501.465	778.417
502.915	1049.38	502.517	860.449	502.915	1049.38	502.517	758.878
503.967	758.382	503.568	808.978	503.967	758.382	503.568	960.109
505.02	882.088	504.619	709.638	505.02	882.088	504.619	664.007
506.072	966.89	505.67	926.327	506.072	966.89	505.67	688.54
507.124	649.143	506.721	636.05	507.124	649.143	506.721	365.355
508.176	734.36	507.772	749.879	508.176	734.36	507.772	829.286
509.227	414.447	508.822	534.857	509.227	414.447	508.822	405.26
510.279	685.437	509.872	319.576	510.279	685.437	509.872	40.1801
511.33	532.135	510.922	104.029	511.33	532.135	510.922	257.862
512.381	841.517	511.972	411.813	512.381	841.517	511.972	163.249
513.432	505.152	513.022	209.676	513.432	505.152	513.022	323.017
514.482	472.093	514.071	357.299	514.482	472.093	514.071	201.305
515.533	494.961	515.121	228.236	515.533	494.961	515.121	186.318
516.583	104.818	516.17	172.639	516.583	104.818	516.17	-143.7
517.633	122.807	517.219	319.253	517.633	122.807	517.219	-240.721
518.683	427.682	518.267	3.05603	518.683	427.682	518.267	112.319
519.732	695.658	519.316	58.3292	519.732	695.658	519.316	23.89
520.782	338.282	520.364	330.257	520.782	338.282	520.364	-243.928
521.831	-3.88967	521.412	55.6566	521.831	-3.88967	521.412	-16.2011
522.88	295.881	522.46	262.474	522.88	295.881	522.46	137.144
523.929	117.66	523.508	235.113	523.929	117.66	523.508	-301.747
524.978	355.15	524.555	97.5414	524.978	355.15	524.555	323.116
526.026	553.131	525.602	19.1744	526.026	553.131	525.602	-188.575
527.074	-42.0671	526.65	93.152	527.074	-42.0671	526.65	12.8736
528.122	160.095	527.696	90.3073	528.122	160.095	527.696	347.586
529.17	594.61	528.743	-56.2849	529.17	594.61	528.743	543.361
530.218	519.471	529.79	-208.157	530.218	519.471	529.79	239.411
531.265	99.0459	530.836	-69.045	531.265	99.0459	530.836	-304.103
532.313	619.762	531.882	60.099	532.313	619.762	531.882	-229.386
533.36	172.117	532.928	377.649	533.36	172.117	532.928	48.021
534.407	367.497	533.974	-46.2561	534.407	367.497	533.974	-78.9867
535.454	341.689	535.019	361.299	535.454	341.689	535.019	-232.836
536.5	240.329	536.065	127.587	536.5	240.329	536.065	-160.032
537.546	197.218	537.11	608.497	537.546	197.218	537.11	3.21616
538.592	561.333	538.155	481.409	538.592	561.333	538.155	383.763
539.638	338.613	539.2	-36.2704	539.638	338.613	539.2	108.341
540.684	575.876	540.244	697.048	540.684	575.876	540.244	212.894
541.73	438.923	541.289	56.1006	541.73	438.923	541.289	-75.5416
542.775	487.208	542.333	115.891	542.775	487.208	542.333	-165.811
543.82	350.114	543.377	-9.21744	543.82	350.114	543.377	466.632
544.865	635.254	544.421	269.86	544.865	635.254	544.421	-381.291
545.91	65.1044	545.464	47.827	545.91	65.1044	545.464	133.109
546.954	556.282	546.508	726.051	546.954	556.282	546.508	448.415
547.999	524.74	547.551	256.077	547.999	524.74	547.551	-111.271
549.043	87.5415	548.594	334.266	549.043	87.5415	548.594	184.114
550.087	511.277	549.637	112.273	550.087	511.277	549.637	246.671
551.131	110.307	550.679	302.079	551.131	110.307	550.679	-58
552.174	458.09	551.722	232.422	552.174	458.09	551.722	205.208
553.218	740.442	552.764	265.363	553.218	740.442	552.764	204.281
554.261	358.254	553.806	460.946	554.261	358.254	553.806	366.122
555.304	574.354	554.848	-30.1723	555.304	574.354	554.848	474.867
556.347	408.603	555.89	243.633	556.347	408.603	555.89	132.094
557.39	95.8102	556.931	140.185	557.39	95.8102	556.931	314.538
558.432	273.859	557.972	415.563	558.432	273.859	557.972	81.3494
559.474	249.846	559.013	248.728	559.474	249.846	559.013	198.33
560.516	347.576	560.054	30.9327	560.516	347.576	560.054	-225.38
561.558	672.736	561.095	391.542	561.558	672.736	561.095	-49.0156
562.6	553.488	562.135	473.131	562.6	553.488	562.135	-170.838
563.641	529.724	563.176	345.242	563.641	529.724	563.176	204.428
564.682	284.616	564.216	524.535	564.682	284.616	564.216	7.47615
565.724	-4.22225	565.256	42.3703	565.724	-4.22225	565.256	189.986
566.764	383.762	566.296	261.718	566.764	383.762	566.296	-82.1745
567.805	120.543	567.335	-91.6242	567.805	120.543	567.335	-73.3488
568.846	508.053	568.374	206.358	568.846	508.053	568.374	26.6028
569.886	-29.7655	569.414	261.078	569.886	-29.7655	569.414	323.593
570.926	720.309	570.453	238.44	570.926	720.309	570.453	326.862
571.966	28.0534	571.491	251.522	571.966	28.0534	571.491	394.852
573.006	366.908	572.53	131.854	573.006	366.908	572.53	149.683
574.045	494.138	573.568	276.621	574.045	494.138	573.568	48.6297
575.085	250.91	574.606	199.556	575.085	250.91	574.606	-0.76253
576.124	356.392	575.644	218.462	576.124	356.392	575.644	-50.3731
577.163	-322.533	576.682	-280.875	577.163	-322.533	576.682	-100.196
578.201	88.5594	577.72	139.662	578.201	88.5594	577.72	-150.224
579.24	418.03	578.757	-172.546	579.24	418.03	578.757	-200.451
580.278	88.0086	579.795	283.7	580.278	88.0086	579.795	48.857
581.317	49.3063	580.832	-94.2922	581.317	49.3063	580.832	493.322
582.355	595.91	581.868	91.4974	582.355	595.91	581.868	69.7337
583.392	598.344	582.905	366.303	583.392	598.344	582.905	263.17
584.43	432.159	583.942	614.403	584.43	432.159	583.942	446.844
585.467	179.187	584.978	54.1372	585.467	179.187	584.978	367.444
586.505	32.1949	586.014	94.2309	586.505	32.1949	586.014	-98.2341
587.542	215.43	587.05	102.714	587.542	215.43	587.05	381.796
588.578	-6.34188	588.085	178.545	588.578	-6.34188	588.085	366.99
589.615	-76.2697	589.121	41.7106	589.615	-76.2697	589.121	-22.2102
590.652	-59.4037	590.156	346.496	590.652	-59.4037	590.156	271.646
591.688	157.684	591.191	779.181	591.688	157.684	591.191	292.522
592.724	321.735	592.226	325.274	592.724	321.735	592.226	233.519
593.76	167.234	593.261	146.428	593.76	167.234	593.261	145.329
594.795	541.262	594.296	636.701	594.795	541.262	594.296	359.004
595.831	34.1468	595.33	397.038	595.831	34.1468	595.33	-386.954
596.866	263.277	596.364	224.794	596.866	263.277	596.364	203.482
597.901	132.55	597.398	639.859	597.901	132.55	597.398	382.928
598.936	409.936	598.432	266.537	598.936	409.936	598.432	-148.715
599.971	97.8012	599.465	188.01	599.971	97.8012	599.465	429.496
601.006	186.596	600.499	329.454	601.006	186.596	600.499	407.786
602.04	306.733	601.532	828.921	602.04	306.733	601.532	359.285
603.074	40.0041	602.565	658.066	603.074	40.0041	602.565	499.37
604.108	43.8517	603.598	169.926	604.108	43.8517	603.598	128.601
605.142	332.928	604.63	284.32	605.142	332.928	604.63	418.469
606.175	232.541	605.663	427.704	606.175	232.541	605.663	284.523
607.209	-44.6429	606.695	64.8573	607.209	-44.6429	606.695	353.804
608.242	398.974	607.727	430.912	608.242	398.974	607.727	471.395
609.275	148.006	608.759	203.426	609.275	148.006	608.759	65.5404
610.308	400.246	609.791	348.958	610.308	400.246	609.791	350.002
611.34	-10.9724	610.822	465.387	611.34	-10.9724	610.822	-46.654
612.373	328.119	611.853	273.926	612.373	328.119	611.853	128.483
613.405	56.8034	612.884	319.949	613.405	56.8034	612.884	-115.932
614.437	412.569	613.915	254.386	614.437	412.569	613.915	34.6862
615.469	-237.229	614.946	307.607	615.469	-237.229	614.946	-142.242
616.501	118.159	615.977	268.627	616.501	118.159	615.977	253.131
617.532	112.305	617.007	74.3165	617.532	112.305	617.007	432.542
618.563	232.257	618.037	149.295	618.563	232.257	618.037	267.249
619.594	594.458	619.067	454.883	619.594	594.458	619.067	257.085
620.625	190.207	620.097	-91.5596	620.625	190.207	620.097	35.5462
621.656	382.21	621.126	313.652	621.656	382.21	621.126	226.563
622.687	166.439	622.156	136.148	622.687	166.439	622.156	135.773
623.717	47.354	623.185	488.128	623.717	47.354	623.185	132.241
624.747	-113.33	624.214	-99.9918	624.747	-113.33	624.214	264.608
625.777	31.4597	625.243	215.631	625.777	31.4597	625.243	246.211
626.807	120.149	626.271	271.313	626.807	120.149	626.271	648.12
627.836	480.507	627.3	186.019	627.836	480.507	627.3	189.489
628.866	420.507	628.328	445.939	628.866	420.507	628.328	404.018
629.895	260.551	629.356	426.29	629.895	260.551	629.356	496.885
630.924	583.668	630.384	766.595	630.924	583.668	630.384	253.985
631.953	561.487	631.412	260.435	631.953	561.487	631.412	42.4706
632.981	288.594	632.439	196.902	632.981	288.594	632.439	336.821
634.01	17.6578	633.466	181.999	634.01	17.6578	633.466	176.049
635.038	-3.33173	634.493	108.652	635.038	-3.33173	634.493	248.736
636.066	-36.8787	635.52	171.585	636.066	-36.8787	635.52	296.957
637.094	-97.5917	636.547	236.948	637.094	-97.5917	636.547	525.234
638.121	252.393	637.574	480.09	638.121	252.393	637.574	336.995
639.149	397.706	638.6	-24.5128	639.149	397.706	638.6	521.224
640.176	420.97	639.626	233.222	640.176	420.97	639.626	354.548
641.203	584.985	640.652	179.111	641.203	584.985	640.652	350.926
642.23	-93.7169	641.678	656.248	642.23	-93.7169	641.678	103.439
643.257	468.708	642.703	90.209	643.257	468.708	642.703	467.563
644.283	784.909	643.729	-224.961	644.283	784.909	643.729	417.203
645.31	503.978	644.754	386.35	645.31	503.978	644.754	132.579
646.336	522.136	645.779	463.698	646.336	522.136	645.779	225.751
647.362	-79.1151	646.804	123.877	647.362	-79.1151	646.804	950.63
648.388	79.33	647.829	403.608	648.388	79.33	647.829	755.795
649.413	115.454	648.853	214.839	649.413	115.454	648.853	-5.41257
650.439	131.582	649.877	-64.3702	650.439	131.582	649.877	-59.2128
651.464	359.356	650.901	427.688	651.464	359.356	650.901	240.807
652.489	-25.4967	651.925	143.403	652.489	-25.4967	651.925	291.744
653.514	398.878	652.949	64.0853	653.514	398.878	652.949	249.759
654.538	237.295	653.972	-130.134	654.538	237.295	653.972	322.422
655.563	355.748	654.996	278.934	655.563	355.748	654.996	165.326
656.587	534.711	656.019	77.203	656.587	534.711	656.019	52.0174
657.611	229.811	657.042	295.678	657.611	229.811	657.042	459.09
658.635	78.0557	658.064	626.596	658.635	78.0557	658.064	196.411
659.659	-101.196	659.087	282.774	659.659	-101.196	659.087	209.766
660.682	297.798	660.109	-36.8075	660.682	297.798	660.109	369.708
661.705	195.519	661.132	320.878	661.705	195.519	661.132	86.893
662.728	268.548	662.154	294.551	662.728	268.548	662.154	408.05
663.751	314.141	663.175	277.907	663.751	314.141	663.175	256.988
664.774	-9.92114	664.197	356.598	664.774	-9.92114	664.197	-19.067
665.797	279.002	665.218	156.199	665.797	279.002	665.218	820.729
666.819	83.3174	666.24	-161.879	666.819	83.3174	666.24	272.681
667.841	280.796	667.261	433.097	667.841	280.796	667.261	319.274
668.863	-133.726	668.282	198.006	668.863	-133.726	668.282	245.755
669.885	302.529	669.302	-130.355	669.885	302.529	669.302	-136.541
670.907	268.601	670.323	349.49	670.907	268.601	670.323	272.181
671.928	559.702	671.343	523.116	671.928	559.702	671.343	298.681
672.949	314.318	672.363	738.352	672.949	314.318	672.363	-42.5462
673.97	305.883	673.383	-227.913	673.97	305.883	673.383	145.424
674.991	-192.793	674.403	278.768	674.991	-192.793	674.403	149.463
676.012	-170.376	675.422	94.0287	676.012	-170.376	675.422	190.156
677.032	57.4056	676.442	186.231	677.032	57.4056	676.442	176.78
678.053	-141.495	677.461	-263.768	678.053	-141.495	677.461	160.82
679.073	-5.12638	678.48	490.569	679.073	-5.12638	678.48	12.2416
680.093	108.837	679.499	236.507	680.093	108.837	679.499	-40.8166
681.112	389.169	680.517	490.262	681.112	389.169	680.517	36.0593
682.132	-51.6814	681.536	181.829	682.132	-51.6814	681.536	309.221
683.151	311.376	682.554	361.733	683.151	311.376	682.554	79.0346
684.17	-186.782	683.572	11.132	684.17	-186.782	683.572	177.701
685.189	28.4883	684.59	-138.339	685.189	28.4883	684.59	-20.9128
686.208	135.539	685.607	195.935	686.208	135.539	685.607	475.491
687.227	21.4205	686.625	-143.046	687.227	21.4205	686.625	-64.917
688.245	245.716	687.642	240.202	688.245	245.716	687.642	298.711
689.263	-156.288	688.659	-13.1642	689.263	-156.288	688.659	202.714
690.282	-234.571	689.676	97.0721	690.282	-234.571	689.676	276.189
691.299	-170.699	690.693	367.028	691.299	-170.699	690.693	93.8494
692.317	-342.898	691.71	-95.9353	692.317	-342.898	691.71	115.443
693.335	-6.80041	692.726	151.656	693.335	-6.80041	692.726	23.7756
694.352	-41.9019	693.742	359.832	694.352	-41.9019	693.742	332.968
695.369	-8.42157	694.758	501.502	695.369	-8.42157	694.758	-5.00037
696.386	105.982	695.774	369.899	696.386	105.982	695.774	48.1048
697.403	-60.0897	696.79	474.416	697.403	-60.0897	696.79	435.884
698.419	233.475	697.805	421.262	698.419	233.475	697.805	267.27
699.435	-324.117	698.82	-26.0479	699.435	-324.117	698.82	73.8503
700.452	136.446	699.835	491.806	700.452	136.446	699.835	136.386
701.468	70.4305	700.85	398.793	701.468	70.4305	700.85	624.993
702.483	-62.2106	701.865	211.983	702.483	-62.2106	701.865	293.205
703.499	41.2709	702.879	441.432	703.499	41.2709	702.879	377.643
704.514	147.123	703.894	461.326	704.514	147.123	703.894	641.922
705.53	70.6716	704.908	712.82	705.53	70.6716	704.908	777.992
706.545	58.1207	705.922	944.546	706.545	58.1207	705.922	519.493
707.56	-53.0674	706.935	564.632	707.56	-53.0674	706.935	458.072
708.574	431.868	707.949	838.081	708.574	431.868	707.949	670.301
709.589	256.475	708.962	600.829	709.589	256.475	708.962	798.615
710.603	251.02	709.976	1029.57	710.603	251.02	709.976	443.241
711.617	-87.2923	710.989	488.451	711.617	-87.2923	710.989	618.224
712.631	178.314	712.001	665.296	712.631	178.314	712.001	371.068
713.645	5.01791	713.014	1037.11	713.645	5.01791	713.014	1143.33
714.658	1.82975	714.026	853.354	714.658	1.82975	714.026	891.016
715.672	52.9042	715.039	941.069	715.672	52.9042	715.039	752.104
716.685	308.797	716.051	924.941	716.685	308.797	716.051	521.633
717.698	26.788	717.063	463.968	717.698	26.788	717.063	874.036
718.711	122.358	718.074	724.257	718.711	122.358	718.074	336.867
719.723	309.339	719.086	312.258	719.723	309.339	719.086	763.291
720.736	-328.324	720.097	656.414	720.736	-328.324	720.097	747.274
721.748	-153.653	721.108	718.715	721.748	-153.653	721.108	647.079
722.76	-228.386	722.119	239.35	722.76	-228.386	722.119	462.659
723.772	64.9996	723.13	741.611	723.772	64.9996	723.13	283.01
724.784	29.8525	724.141	610.64	724.784	29.8525	724.141	444.572
725.795	-64.6117	725.151	457.232	725.795	-64.6117	725.151	29.5824
726.807	-262.925	726.161	501.626	726.807	-262.925	726.161	539.878
727.818	169.175	727.171	617.698	727.818	169.175	727.171	619.573
728.829	121.691	728.181	414.339	728.829	121.691	728.181	798.216
729.839	113.766	729.191	495.538	729.839	113.766	729.191	511.315
730.85	160.26	730.2	750.008	730.85	160.26	730.2	766.564
731.86	335.43	731.21	1073.81	731.86	335.43	731.21	1165.47
732.871	179.043	732.219	632.088	732.871	179.043	732.219	1262.16
733.881	109.22	733.228	943.371	733.881	109.22	733.228	1561.98
734.89	725.11	734.236	1519.84	734.89	725.11	734.236	2022.89
735.9	434.96	735.245	961.111	735.9	434.96	735.245	1705.52
736.91	768.775	736.253	1487.98	736.91	768.775	736.253	1549.09
737.919	632.061	737.261	1556.19	737.919	632.061	737.261	1300.74
738.928	507.659	738.269	1073.71	738.928	507.659	738.269	1478.79
739.937	519.469	739.277	918.394	739.937	519.469	739.277	1522.85
740.946	494.078	740.285	924.178	740.946	494.078	740.285	1224.43
741.954	205.889	741.292	994.377	741.954	205.889	741.292	1007.7
742.962	579.526	742.3	942.876	742.962	579.526	742.3	942.18
743.971	487.071	743.307	762.163	743.971	487.071	743.307	680.426
744.979	900.499	744.313	767.496	744.979	900.499	744.313	1160.86
745.986	616.974	745.32	665.941	745.986	616.974	745.32	476.683
746.994	1166.95	746.327	753.014	746.994	1166.95	746.327	1031.57
748.001	1275.35	747.333	1212.66	748.001	1275.35	747.333	1300.88
749.009	807.923	748.339	643.688	749.009	807.923	748.339	839.674
750.016	1065.14	749.345	1190.25	750.016	1065.14	749.345	1337.48
751.023	863.061	750.351	968.859	751.023	863.061	750.351	975.343
752.029	563.99	751.356	1130.14	752.029	563.99	751.356	1080.36
753.036	433.647	752.362	789.097	753.036	433.647	752.362	1060.99
754.042	370.264	753.367	731.349	754.042	370.264	753.367	802.763
755.048	361.452	754.372	730.692	755.048	361.452	754.372	623.945
756.054	-2.81738	755.377	555.784	756.054	-2.81738	755.377	546.969
757.06	-121.217	756.382	437.947	757.06	-121.217	756.382	838.148
758.066	563.273	757.386	1029.29	758.066	563.273	757.386	688.816
759.071	171.254	758.391	430.87	759.071	171.254	758.391	238.131
760.076	124.702	759.395	335.066	760.076	124.702	759.395	556.515
761.081	48.1967	760.399	388.545	761.081	48.1967	760.399	299.688
762.086	252.71	761.402	775.697	762.086	252.71	761.402	396.344
763.091	-25.5398	762.406	487.809	763.091	-25.5398	762.406	453.085
764.095	425.243	763.409	42.7556	764.095	425.243	763.409	355.276
765.1	42.1805	764.412	23.5826	765.1	42.1805	764.412	362.004
766.104	662.246	765.416	667.309	766.104	662.246	765.416	144.319
767.108	831.708	766.418	725.344	767.108	831.708	766.418	103.461
768.111	712.211	767.421	164.952	768.111	712.211	767.421	309.341
769.115	-47.6558	768.423	300.048	769.115	-47.6558	768.423	682.292
770.118	263.464	769.426	734.421	770.118	263.464	769.426	401.784
771.122	350.301	770.428	719.811	771.122	350.301	770.428	1193.83
772.125	554.2	771.43	425.646	772.125	554.2	771.43	793.358
773.127	531.197	772.432	815.1	773.127	531.197	772.432	959.169
774.13	1099	773.433	335.962	774.13	1099	773.433	740.549
775.133	427.438	774.434	690.421	775.133	427.438	774.434	866.288
776.135	972.727	775.436	972.513	776.135	972.727	775.436	1346.56
777.137	1004.16	776.437	1257.12	777.137	1004.16	776.437	850.407
778.139	1289.99	777.437	1122.1	778.139	1289.99	777.437	1275.72
779.141	1441.02	778.438	844.536	779.141	1441.02	778.438	1286.37
780.142	1973.88	779.439	1891.19	780.142	1973.88	779.439	1646.78
781.144	2054.9	780.439	1338.58	781.144	2054.9	780.439	1744.81
782.145	2472.92	781.439	1883.09	782.145	2472.92	781.439	2077.76
783.146	2586.24	782.439	2072.69	783.146	2586.24	782.439	2193.22
784.147	3259	783.439	2302.29	784.147	3259	783.439	3008.84
785.147	3089.89	784.438	3184.7	785.147	3089.89	784.438	3384.47
786.148	3322.88	785.437	3994.8	786.148	3322.88	785.437	4655.73
787.148	3300.86	786.437	4700.04	787.148	3300.86	786.437	5749.71
788.148	3486.16	787.436	5332.89	788.148	3486.16	787.436	6143.31
789.148	3648.86	788.434	5512.86	789.148	3648.86	788.434	6647.1
790.148	3758.95	789.433	5212.16	790.148	3758.95	789.433	6377.43
791.147	3211.1	790.431	4385.46	791.147	3211.1	790.431	5171.12
792.146	2660.38	791.43	3911.51	792.146	2660.38	791.43	5046.17
793.146	2964.99	792.428	3354.64	793.146	2964.99	792.428	4279.86
794.145	2433.69	793.426	3358.68	794.145	2433.69	793.426	3723.63
795.143	2144.81	794.423	2991.81	795.143	2144.81	794.423	3585.57
796.142	2383.87	795.421	3344.01	796.142	2383.87	795.421	3778.19
797.14	2389.97	796.418	3395.46	797.14	2389.97	796.418	3920.67
798.139	2749	797.416	3098.39	798.139	2749	797.416	4160.89
799.137	1985.82	798.413	2969.14	799.137	1985.82	798.413	3445.75
800.135	2184.19	799.409	2175.16	800.135	2184.19	799.409	2823.06
801.132	1730.95	800.406	1874.99	801.132	1730.95	800.406	2992.75
802.13	1668.31	801.402	1705.11	802.13	1668.31	801.402	2454.89
803.127	1076.55	802.399	1382.03	803.127	1076.55	802.399	1954.41
804.124	1158.78	803.395	1681.21	804.124	1158.78	803.395	1561.58
805.121	666.603	804.391	1380.47	805.121	666.603	804.391	945.119
806.118	532.688	805.386	1144.84	806.118	532.688	805.386	1131.8
807.115	634.311	806.382	891.487	807.115	634.311	806.382	1210.48
808.111	818.554	807.377	735.933	808.111	818.554	807.377	992.74
809.108	571.033	808.372	175.808	809.108	571.033	808.372	493.485
810.104	165.084	809.367	685.783	810.104	165.084	809.367	662.32
811.1	157.907	810.362	575.161	811.1	157.907	810.362	592.402
812.095	245.913	811.357	587.603	812.095	245.913	811.357	690.787
813.091	218.21	812.351	501.947	813.091	218.21	812.351	459.804
814.086	383.669	813.346	466.49	814.086	383.669	813.346	268.892
815.081	13.8641	814.34	622.096	815.081	13.8641	814.34	618.537
816.076	437.657	815.334	578.991	816.076	437.657	815.334	817.314
817.071	69.7289	816.327	440.214	817.071	69.7289	816.327	359.466
818.066	151.312	817.321	94.9994	818.066	151.312	817.321	303.98
819.06	76.7702	818.314	144.73	819.06	76.7702	818.314	379.269
820.054	77.335	819.307	358.041	820.054	77.335	819.307	439.41
821.048	205.847	820.3	523.543	821.048	205.847	820.3	582.583
822.042	67.4547	821.293	548.04	822.042	67.4547	821.293	332.914
823.036	225.54	822.286	126.712	823.036	225.54	822.286	924.278
824.03	58.7347	823.278	380.274	824.03	58.7347	823.278	273.914
825.023	12.3095	824.27	654.035	825.023	12.3095	824.27	981.237
826.016	249.935	825.263	358.343	826.016	249.935	825.263	287.666
827.009	79.4018	826.254	480.879	827.009	79.4018	826.254	395.256
828.002	167.772	827.246	255.534	828.002	167.772	827.246	429.711
828.995	132.353	828.238	592.312	828.995	132.353	828.238	769.187
829.987	129.245	829.229	260.898	829.987	129.245	829.229	606.886
830.979	77.8293	830.22	726.341	830.979	77.8293	830.22	913.591
831.971	-281.486	831.211	483.034	831.971	-281.486	831.211	670.394
832.963	570.919	832.202	171.469	832.963	570.919	832.202	522.92
833.955	-28.8537	833.193	768.244	833.955	-28.8537	833.193	1039.03
834.947	36.2983	834.183	522.156	834.947	36.2983	834.183	684.463
835.938	494.374	835.174	884.345	835.938	494.374	835.174	758.866
836.929	548.549	836.164	372.981	836.929	548.549	836.164	1259.95
837.92	965.49	837.154	651.853	837.92	965.49	837.154	1374.76
838.911	418.203	838.143	574.633	838.911	418.203	838.143	1254.64
839.902	523.787	839.133	820.72	839.902	523.787	839.133	1243.04
840.892	295.673	840.122	518.537	840.892	295.673	840.122	1193.47
841.882	-483.443	841.111	49.4046	841.882	-483.443	841.111	650.993
842.872	-71.6281	842.101	52.7511	842.872	-71.6281	842.101	891.856
843.862	-392.639	843.089	313.938	843.862	-392.639	843.089	323.718
844.852	111.6	844.078	274.273	844.852	111.6	844.078	354.603
845.842	-402.725	845.066	120.746	845.842	-402.725	845.066	504.303
846.831	-114.335	846.055	-20.2236	846.831	-114.335	846.055	-51.7583
847.82	-481.051	847.043	-108.148	847.82	-481.051	847.043	24.4255
848.809	-37.1471	848.031	-44.3094	848.809	-37.1471	848.031	158.776
849.798	-170.157	849.019	62.547	849.798	-170.157	849.019	-58.6908
850.787	-111.654	850.006	-40.6957	850.787	-111.654	850.006	252.771
851.775	-129.594	850.994	228.184	851.775	-129.594	850.994	-253.508
852.764	246.513	851.981	271.758	852.764	246.513	851.981	417.517
853.752	303.436	852.968	289.998	853.752	303.436	852.968	37.623
854.74	807.773	853.955	11.8337	854.74	807.773	853.955	78.068
855.727	676.538	854.941	513.939	855.727	676.538	854.941	267.976
856.715	706.815	855.928	613.278	856.715	706.815	855.928	371.754
857.702	1627.91	856.914	372.998	857.702	1627.91	856.914	493.278
858.69	2077.91	857.9	725.838	858.69	2077.91	857.9	759.317
859.677	3077.34	858.886	1357.71	859.677	3077.34	858.886	891.041
860.663	4289.58	859.872	1655.06	860.663	4289.58	859.872	972.069
861.65	4749.42	860.858	1993.1	861.65	4749.42	860.858	1509.68
862.637	5933.92	861.843	1976.08	862.637	5933.92	861.843	1895.25
863.623	7242.79	862.829	2631.48	863.623	7242.79	862.829	2232.73
864.609	7750.8	863.814	2782.09	864.609	7750.8	863.814	2430.75
865.595	7485.43	864.799	2676.4	865.595	7485.43	864.799	2697.37
866.581	6491.95	865.783	2999.73	866.581	6491.95	865.783	2928.55
867.566	5434.53	866.768	2459.85	867.566	5434.53	866.768	2979.52
868.552	4505.99	867.752	2150.9	868.552	4505.99	867.752	2799.4
869.537	3566.87	868.736	1897.75	869.537	3566.87	868.736	2634.47
870.522	2995.32	869.72	1697.88	870.522	2995.32	869.72	2151.91
871.507	2101.14	870.704	1470.01	871.507	2101.14	870.704	1974.13
872.492	1793.09	871.688	1572.48	872.492	1793.09	871.688	1819.17
873.476	2439.7	872.671	1555.56	873.476	2439.7	872.671	1727.74
874.461	2179.89	873.655	1698.83	874.461	2179.89	873.655	1560.02
875.445	1721.92	874.638	896.218	875.445	1721.92	874.638	1707.6
876.429	1756.75	875.621	1253.15	876.429	1756.75	875.621	1544.97
877.413	1801.87	876.603	1304.98	877.413	1801.87	876.603	1361.98
878.396	1953.89	877.586	1807.22	878.396	1953.89	877.586	1837.94
879.38	2258.66	878.568	1762.56	879.38	2258.66	878.568	1848.42
880.363	2352.71	879.551	1549.95	880.363	2352.71	879.551	2233.1
881.346	2668.25	880.533	2246.13	881.346	2668.25	880.533	2228.49
882.329	2869.69	881.514	2609.07	882.329	2869.69	881.514	2852.83
883.312	3257.18	882.496	2422.12	883.312	3257.18	882.496	3319.57
884.294	4296.47	883.478	3164.86	884.294	4296.47	883.478	3750.88
885.277	5873.41	884.459	3788.19	885.277	5873.41	884.459	4317.44
886.259	6639.33	885.44	4284.41	886.259	6639.33	885.44	5549.31
887.241	7120.79	886.421	5132.57	887.241	7120.79	886.421	6259.26
888.223	7890.54	887.402	6613.24	888.223	7890.54	887.402	7897.36
889.205	8734.86	888.383	7362.84	889.205	8734.86	888.383	9005.86
890.186	8650.24	889.363	7967.44	890.186	8650.24	889.363	10377.5
891.167	8311.31	890.343	8730.46	891.167	8311.31	890.343	10785.7
892.149	7850.46	891.323	8215.89	892.149	7850.46	891.323	11176.2
893.13	7759.52	892.303	8339.02	893.13	7759.52	892.303	10970
894.11	7103.22	893.283	8020.84	894.11	7103.22	893.283	11013.9
895.091	7416.06	894.262	7863.41	895.091	7416.06	894.262	10534.7
896.071	7724.52	895.242	8127.2	896.071	7724.52	895.242	10285.2
897.052	8212.26	896.221	8161.4	897.052	8212.26	896.221	10201.7
898.032	8484.02	897.2	8703.87	898.032	8484.02	897.2	10644.2
899.012	8748.91	898.179	9251.73	899.012	8748.91	898.179	10821.5
899.991	8723.71	899.158	8959.47	899.991	8723.71	899.158	10362.8
900.971	9490.42	900.136	8874.15	900.971	9490.42	900.136	9916.89
901.95	8537.69	901.114	8525.69	901.95	8537.69	901.114	9864.46
902.93	8550.48	902.092	8299.9	902.93	8550.48	902.092	9339.3
903.909	8321.5	903.07	7757.15	903.909	8321.5	903.07	8612.14
904.887	8341.02	904.048	7007.2	904.887	8341.02	904.048	8253.03
905.866	7697.24	905.026	7246.77	905.866	7697.24	905.026	7633.08
906.844	7669.88	906.003	6673.18	906.844	7669.88	906.003	7614.12
907.823	7911.74	906.98	7153.48	907.823	7911.74	906.98	7654.14
908.801	7968.06	907.958	6879.27	908.801	7968.06	907.958	7742.94
909.779	8710.47	908.934	7646.65	909.779	8710.47	908.934	7865.2
910.757	9571.75	909.911	7656.79	910.757	9571.75	909.911	8340.88
911.734	9792.49	910.888	8020.36	911.734	9792.49	910.888	8793.85
912.712	10467.1	911.864	8609.51	912.712	10467.1	911.864	9049.99
913.689	10587.8	912.84	9006.93	913.689	10587.8	912.84	9572.73
914.666	11236.8	913.816	9609.55	914.666	11236.8	913.816	10116.3
915.643	11480.3	914.792	8931.57	915.643	11480.3	914.792	9927.58
916.62	11149.1	915.768	9040.13	916.62	11149.1	915.768	9754.31
917.596	11195.2	916.743	8736.26	917.596	11195.2	916.743	10075.8
918.572	10372	917.719	8478.56	918.572	10372	917.719	8995.45
919.549	9672.61	918.694	8077.35	919.549	9672.61	918.694	8991.69
920.525	9084.37	919.669	7778.71	920.525	9084.37	919.669	8526.55
921.5	8338.35	920.643	7905.86	921.5	8338.35	920.643	7940.89
922.476	7134.69	921.618	7371.39	922.476	7134.69	921.618	7999.08
923.452	5921.66	922.592	6493.09	923.452	5921.66	922.592	7629.03
924.427	5009.45	923.567	5676.23	924.427	5009.45	923.567	6999.87
925.402	4613.59	924.541	4890.02	925.402	4613.59	924.541	6237.23
926.377	3654.85	925.515	4260.29	926.377	3654.85	925.515	5636.25
927.352	3199.87	926.488	3602.25	927.352	3199.87	926.488	4408.8
928.326	3097.59	927.462	3519.37	928.326	3097.59	927.462	4033.68
929.301	2316.85	928.435	2964.04	929.301	2316.85	928.435	3561.05
930.275	1911.98	929.408	2745.2	930.275	1911.98	929.408	2636.34
931.249	1708.66	930.381	2153.91	931.249	1708.66	930.381	2156.03
932.223	1517.08	931.354	1850.4	932.223	1517.08	931.354	2600.9
933.197	1193.49	932.327	1724.32	933.197	1193.49	932.327	2110.59
934.17	658.237	933.299	1284.74	934.17	658.237	933.299	1897.98
935.144	1156.91	934.272	1536.84	935.144	1156.91	934.272	1608.39
936.117	601.584	935.244	1668.35	936.117	601.584	935.244	1432.1
937.09	183.899	936.216	1527.45	937.09	183.899	936.216	1029.64
938.063	574.675	937.188	1728.86	938.063	574.675	937.188	1764.38
939.035	347.865	938.159	1019.66	939.035	347.865	938.159	1051
940.008	330.941	939.131	979.53	940.008	330.941	939.131	1017.03
940.98	356.911	940.102	1459.53	940.98	356.911	940.102	988.455
941.952	-211.955	941.073	1077.46	941.952	-211.955	941.073	411.775
942.924	671.47	942.044	801.028	942.924	671.47	942.044	540.681
943.896	129.251	943.015	1039.78	943.896	129.251	943.015	1074.24
944.867	340.03	943.985	822.906	944.867	340.03	943.985	750.503
945.839	290.184	944.956	768.472	945.839	290.184	944.956	326.451
946.81	154.372	945.926	595.701	946.81	154.372	945.926	-82.0143
947.781	241.226	946.896	905.028	947.781	241.226	946.896	354.992
948.752	-13.298	947.866	956.916	948.752	-13.298	947.866	395.474
949.723	621.398	948.835	323.248	949.723	621.398	948.835	268.678
950.693	393.955	949.805	635.936	950.693	393.955	949.805	234.96
951.664	228.552	950.774	360.927	951.664	228.552	950.774	106.098
952.634	627.444	951.743	173.752	952.634	627.444	951.743	-19.9319
953.604	304.63	952.712	814.932	953.604	304.63	952.712	370.291
954.574	254.467	953.681	713.391	954.574	254.467	953.681	-49.3357
955.544	879.046	954.65	1094.69	955.544	879.046	954.65	398.372
956.513	981.986	955.618	779.375	956.513	981.986	955.618	229.552
957.482	1754.3	956.586	1122.57	957.482	1754.3	956.586	626.375
958.451	2241.67	957.555	1489.37	958.451	2241.67	957.555	127.52
959.42	3553.08	958.522	1766.15	959.42	3553.08	958.522	899.493
960.389	4499.14	959.49	2526.36	960.389	4499.14	959.49	1488.58
961.358	5420.07	960.458	3369.76	961.358	5420.07	960.458	1889.5
962.326	5869.02	961.425	4100.02	962.326	5869.02	961.425	2856.75
963.295	6555.52	962.392	4755.83	963.295	6555.52	962.392	3535.09
964.263	6474.89	963.359	5510.38	964.263	6474.89	963.359	4076.89
965.231	5714.3	964.326	5238.96	965.231	5714.3	964.326	5004.35
966.198	4856.94	965.293	4269.45	966.198	4856.94	965.293	4802.23
967.166	3623.47	966.26	3747.33	967.166	3623.47	966.26	5034.79
968.133	2879.17	967.226	2793.26	968.133	2879.17	967.226	4253.51
969.101	2058	968.192	2134.08	969.101	2058	968.192	3117.65
970.068	1361.3	969.158	1304.12	970.068	1361.3	969.158	3210.85
971.035	977.67	970.124	991.827	971.035	977.67	970.124	1665.78
972.001	710.471	971.09	721.114	972.001	710.471	971.09	1287.91
972.968	942.337	972.055	533.438	972.968	942.337	972.055	1125
973.934	791.113	973.02	651.571	973.934	791.113	973.02	1205.62
974.9	641.884	973.986	485.094	974.9	641.884	973.986	631.083
975.866	491.82	974.951	158.213	975.866	491.82	974.951	307.786
976.832	366.56	975.915	103.574	976.832	366.56	975.915	585.676
977.798	17.3392	976.88	220.239	977.798	17.3392	976.88	543.937
978.763	132.566	977.844	212.783	978.763	132.566	977.844	502.333
979.729	23.3504	978.809	327.427	979.729	23.3504	978.809	460.857
980.694	267.66	979.773	245.274	980.694	267.66	979.773	419.505
981.659	246.644	980.737	596.444	981.659	246.644	980.737	378.268
982.623	245.637	981.701	148.994	982.623	245.637	981.701	758.341
983.588	324.63	982.664	573.337	983.588	324.63	982.664	399.214
984.553	432.192	983.627	484.223	984.553	432.192	983.627	597.963
985.517	620.559	984.591	1018.16	985.517	620.559	984.591	853.967
986.481	698.252	985.554	1300.66	986.481	698.252	985.554	1156.86
987.445	1093.52	986.517	1521.1	987.445	1093.52	986.517	1252.23
988.409	1508.58	987.479	1565.19	988.409	1508.58	987.479	1545.06
989.372	1733.67	988.442	2001.63	989.372	1733.67	988.442	1414.68
990.336	1273.39	989.404	1895.41	990.336	1273.39	989.404	1832.45
991.299	1210.05	990.366	1807.45	991.299	1210.05	990.366	1800.91
992.262	708.34	991.328	1878.09	992.262	708.34	991.328	1514.73
993.225	1136.68	992.29	1699.32	993.225	1136.68	992.29	1823.68
994.187	413.264	993.252	2014.5	994.187	413.264	993.252	1846.82
995.15	-23.2555	994.213	1555.03	995.15	-23.2555	994.213	2025.99
996.112	617.364	995.175	1917.23	996.112	617.364	995.175	2275.45
997.074	-202.423	996.136	2224.99	997.074	-202.423	996.136	2556.22
998.036	211.823	997.097	2363.8	998.036	211.823	997.097	2587.36
998.998	117.078	998.058	1789.74	998.998	117.078	998.058	2337.48
999.96	80.1492	999.018	2404.81	999.96	80.1492	999.018	2764.14
1000.92	374.44	999.979	2395.4	1000.92	374.44	999.979	2199.23
1001.88	277.525	1000.94	2117.83	1001.88	277.525	1000.94	2115.72
1002.84	281.15	1001.9	2558.81	1002.84	281.15	1001.9	1930.6
1003.8	450.764	1002.86	2314.98	1003.8	450.764	1002.86	2107.38
1004.77	284.63	1003.82	2537.27	1004.77	284.63	1003.82	2109.66
1005.73	-326.381	1004.78	2045.75	1005.73	-326.381	1004.78	1778.43
1006.69	0	1005.74	1908.38	1006.69	0	1005.74	1704.98
1033.07	6096.58	1006.7	2112.29	1033.07	6096.58	1006.7	1694.01
1034.02	6042.35	1007.66	1807.89	1034.02	6042.35	1007.66	1484.85
1034.97	6094.23	1008.62	1299.92	1034.97	6094.23	1008.62	832.342
1035.93	6468.47	1009.57	1545.27	1035.93	6468.47	1009.57	1386.84
1036.88	6291.16	1010.53	1219.42	1036.88	6291.16	1010.53	981.68
1037.84	6403.47	1011.49	1060.27	1037.84	6403.47	1011.49	633.677
1038.79	6417.47	1012.45	1033.98	1038.79	6417.47	1012.45	311.543
1039.74	6700.32	1013.41	884.887	1039.74	6700.32	1013.41	372.786
1040.7	6976.69	1014.37	858.248	1040.7	6976.69	1014.37	739.307
1041.65	7368.55	1015.32	805.323	1041.65	7368.55	1015.32	555.051
1042.6	7694.97	1016.28	1010.67	1042.6	7694.97	1016.28	691.748
1043.55	7533.34	1017.24	758.921	1043.55	7533.34	1017.24	478.45
1044.51	6941.23	1018.19	1313.92	1044.51	6941.23	1018.19	730.852
1045.46	6044.32	1019.15	1171.43	1045.46	6044.32	1019.15	983.075
1046.41	5081.41	1020.11	1389.23	1046.41	5081.41	1020.11	1235.11
1047.36	4207.41	1021.07	1371.67	1047.36	4207.41	1021.07	1601.33
1048.32	3323.88	1022.02	1361.7	1048.32	3323.88	1022.02	1531.05
1049.27	2832.72	1022.98	1767.13	1049.27	2832.72	1022.98	1259.29
1050.22	2399.15	1023.93	1490.01	1050.22	2399.15	1023.93	1416.06
1051.17	2077.06	1024.89	1717.23	1051.17	2077.06	1024.89	1421.04
1052.12	1895.42	1025.85	1779.46	1052.12	1895.42	1025.85	1922.81
1053.07	1749.15	1026.8	1663.52	1053.07	1749.15	1026.8	1459.25
1054.02	1709.24	1027.76	2115.02	1054.02	1709.24	1027.76	1884.95
1054.97	1440.45	1028.71	1417.5	1054.97	1440.45	1028.71	2111.72
1055.92	1485.81	1029.67	2350.07	1055.92	1485.81	1029.67	1765.15
1056.87	1470.6	1030.62	2279.97	1056.87	1470.6	1030.62	2036.07
1057.82	1593.45	1031.58	2073.33	1057.82	1593.45	1031.58	2257.13
1058.77	1707.03	1032.53	2450.27	1058.77	1707.03	1032.53	2480.67
1059.72	1836.36	1033.49	2282.15	1059.72	1836.36	1033.49	2447.37
1060.67	2117.01	1034.44	2362.46	1060.67	2117.01	1034.44	2573.64
1061.62	2396.34	1035.39	2238.03	1061.62	2396.34	1035.39	2521.54
1062.57	2615.1	1036.35	2228.46	1062.57	2615.1	1036.35	2553.04
1063.52	3142.01	1037.3	2779.41	1063.52	3142.01	1037.3	2230.44
1064.47	3684.8	1038.26	1982.59	1064.47	3684.8	1038.26	2471.13
1065.42	4254.02	1039.21	2136.89	1065.42	4254.02	1039.21	2174.11
1066.37	4758.73	1040.16	2138.68	1066.37	4758.73	1040.16	2540.25
1067.32	5338.65	1041.12	2635.78	1067.32	5338.65	1041.12	2573.11
1068.26	6067.55	1042.07	2901.72	1068.26	6067.55	1042.07	2495.51
1069.21	6656.82	1043.02	2458.8	1069.21	6656.82	1043.02	2945.04
1070.16	7305.54	1043.97	2446.95	1070.16	7305.54	1043.97	2748.81
1071.11	7996.52	1044.93	2434.6	1071.11	7996.52	1044.93	2867.22
1072.05	8571.49	1045.88	2079.12	1072.05	8571.49	1045.88	2641.44
1073	8931.48	1046.83	1607.46	1073	8931.48	1046.83	2123.79
1073.95	9020.88	1047.78	1085.19	1073.95	9020.88	1047.78	1687.07
1074.9	8392.08	1048.73	832.769	1074.9	8392.08	1048.73	1144.8
1075.84	7570.12	1049.69	632.251	1075.84	7570.12	1049.69	1140.62
1076.79	6338.44	1050.64	368.035	1076.79	6338.44	1050.64	647.332
1077.74	5428.36	1051.59	657.719	1077.74	5428.36	1051.59	253.414
1078.68	4488.65	1052.54	460.61	1078.68	4488.65	1052.54	211.267
1079.63	3810.04	1053.49	-29.0009	1079.63	3810.04	1053.49	150.356
1080.57	3105.86	1054.44	116.995	1080.57	3105.86	1054.44	25.9616
1081.52	2598.17	1055.39	391.31	1081.52	2598.17	1055.39	-59.3806
1082.47	2053.08	1056.34	-29.3805	1082.47	2053.08	1056.34	-21.4752
1083.41	1728.35	1057.29	396.368	1083.41	1728.35	1057.29	-139.157
1084.36	1567.28	1058.24	342.71	1084.36	1567.28	1058.24	-38.8296
1085.3	1337.14	1059.19	35.7483	1085.3	1337.14	1059.19	171.711
1086.25	1063.07	1060.14	133.482	1086.25	1063.07	1060.14	60.7931
1087.19	894.495	1061.09	554.512	1087.19	894.495	1061.09	368.111
1088.14	736.235	1062.04	516.886	1088.14	736.235	1062.04	614.602
1089.08	606.784	1062.99	929.066	1089.08	606.784	1062.99	460.46
1090.03	620.025	1063.94	790.233	1090.03	620.025	1063.94	1027.72
1090.97	577.406	1064.89	959.064	1090.97	577.406	1064.89	1407.74
1091.91	395.486	1065.84	1514.79	1091.91	395.486	1065.84	1597.78
1092.86	392.065	1066.78	1748.59	1092.86	392.065	1066.78	1803.34
1093.8	295.643	1067.73	2061.02	1093.8	295.643	1067.73	2298.6
1094.74	316.842	1068.68	2359.85	1094.74	316.842	1068.68	2922.88
1095.69	203.966	1069.63	2428.8	1095.69	203.966	1069.63	2711.01
1096.63	231.251	1070.58	2544.74	1096.63	231.251	1070.58	2973.49
1097.57	197.295	1071.52	3079.67	1097.57	197.295	1071.52	3573.38
1098.52	194.889	1072.47	3081.28	1098.52	194.889	1072.47	4014.8
1099.46	151.075	1073.42	3425.46	1099.46	151.075	1073.42	4719.93
1100.4	174.6	1074.37	3265.12	1100.4	174.6	1074.37	4369.12
1101.34	207.131	1075.31	2988.06	1101.34	207.131	1075.31	5126.64
1102.29	127.948	1076.26	3272.86	1102.29	127.948	1076.26	4423.85
1103.23	203.681	1077.21	2403.16	1103.23	203.681	1077.21	3939.66
1104.17	121.196	1078.15	1899.85	1104.17	121.196	1078.15	3668.89
1105.11	157.848	1079.1	1493.65	1105.11	157.848	1079.1	2977.59
1106.05	164.992	1080.05	1855.79	1106.05	164.992	1080.05	2634.48
1106.99	98.7862	1080.99	1414.18	1106.99	98.7862	1080.99	2359.6
1107.94	109.292	1081.94	1310.31	1107.94	109.292	1081.94	2277.23
1108.88	171.268	1082.88	1248.27	1108.88	171.268	1082.88	1322.01
1109.82	84.1261	1083.83	1368.24	1109.82	84.1261	1083.83	1794
1110.76	164.064	1084.77	1260.39	1110.76	164.064	1084.77	985.736
1111.7	136.033	1085.72	1249.95	1111.7	136.033	1085.72	1269.31
1112.64	184.756	1086.66	1654.48	1112.64	184.756	1086.66	1592.31
1113.58	206.558	1087.61	780.642	1113.58	206.558	1087.61	1248.22
1114.52	302.49	1088.55	1475.57	1114.52	302.49	1088.55	1620.9
1115.46	307.659	1089.5	1701.82	1115.46	307.659	1089.5	1575.11
1116.4	261.928	1090.44	1543.86	1116.4	261.928	1090.44	1799
1117.34	289.013	1091.39	1981.29	1117.34	289.013	1091.39	2313.9
1118.28	291.807	1092.33	2278.14	1118.28	291.807	1092.33	1962.55
1119.22	311.56	1093.27	2394.6	1119.22	311.56	1093.27	2426.61
1120.16	388.222	1094.22	2974.41	1120.16	388.222	1094.22	2842.8
1121.09	431.26	1095.16	3130.09	1121.09	431.26	1095.16	3367.42
1122.03	378.107	1096.1	3773.16	1122.03	378.107	1096.1	3743.45
1122.97	477.774	1097.05	3827.62	1122.97	477.774	1097.05	3634.14
1123.91	530.511	1097.99	4176.09	1123.91	530.511	1097.99	3845.26
1124.85	537.626	1098.93	4553.52	1124.85	537.626	1098.93	4345.15
1125.79	553.737	1099.87	5588.56	1125.79	553.737	1099.87	5202.92
1126.72	657.474	1100.82	6037.39	1126.72	657.474	1100.82	5230.32
1127.66	706.275	1101.76	5759.08	1127.66	706.275	1101.76	6008.25
1128.6	716.093	1102.7	6780.72	1128.6	716.093	1102.7	6626.88
1129.54	728.253	1103.64	7606.02	1129.54	728.253	1103.64	6942.8
1130.47	818.768	1104.58	8293.29	1130.47	818.768	1104.58	7651.37
1131.41	820.955	1105.53	8643.32	1131.41	820.955	1105.53	8707.67
1132.35	909.553	1106.47	9646.51	1132.35	909.553	1106.47	9461.24
1133.28	1056.56	1107.41	9789.2	1133.28	1056.56	1107.41	9558.67
1134.22	1027.12	1108.35	10136.3	1134.22	1027.12	1108.35	10285.4
1135.16	1129.51	1109.29	10379.5	1135.16	1129.51	1109.29	10916.4
1136.09	1337.1	1110.23	11013.4	1136.09	1337.1	1110.23	11555.2
1137.03	1434.95	1111.17	11655.1	1137.03	1434.95	1111.17	12066.3
1137.96	1581.91	1112.11	12158.7	1137.96	1581.91	1112.11	12040.2
1138.9	1717.95	1113.05	12513.2	1138.9	1717.95	1113.05	12088.3
1139.83	1936.54	1113.99	12061.9	1139.83	1936.54	1113.99	12135.9
1140.77	2183	1114.93	12764.6	1140.77	2183	1114.93	12478.5
1141.7	2328.94	1115.87	12272.9	1141.7	2328.94	1115.87	12288.8
1142.64	2628.41	1116.81	12092.1	1142.64	2628.41	1116.81	11665
1143.57	2915.62	1117.75	12129.3	1143.57	2915.62	1117.75	12222.2
1144.51	3198.62	1118.69	11687.2	1144.51	3198.62	1118.69	11565.5
1145.44	3536.26	1119.63	11622.7	1145.44	3536.26	1119.63	11571.1
1146.38	3757.32	1120.57	11638	1146.38	3757.32	1120.57	11565.7
1147.31	4069.13	1121.51	11767.7	1147.31	4069.13	1121.51	11807.6
1148.25	4443.68	1122.45	11678.8	1148.25	4443.68	1122.45	11415.3
1149.18	4567.72	1123.38	11872.1	1149.18	4567.72	1123.38	11667.3
1150.11	4987.39	1124.32	12014.7	1150.11	4987.39	1124.32	11993.6
1151.05	5147.14	1125.26	12175.9	1151.05	5147.14	1125.26	12157.1
1151.98	5152.61	1126.2	13043.5	1151.98	5152.61	1126.2	12560.2
1152.91	5244.86	1127.14	13055.3	1152.91	5244.86	1127.14	12880.5
1153.85	5267.2	1128.07	13445.8	1153.85	5267.2	1128.07	13213.9
1154.78	5279.85	1129.01	13897.5	1154.78	5279.85	1129.01	14149.8
1155.71	5289.53	1129.95	14541.5	1155.71	5289.53	1129.95	14589.5
1156.64	5521.44	1130.89	15308.2	1156.64	5521.44	1130.89	15517.3
1157.58	5729.05	1131.82	15757.6	1157.58	5729.05	1131.82	15967.4
1158.51	6078.57	1132.76	15828.1	1158.51	6078.57	1132.76	16206.5
1159.44	6304.53	1133.7	16464.4	1159.44	6304.53	1133.7	16397.2
1160.37	6608.12	1134.63	16324	1160.37	6608.12	1134.63	16408.8
1161.3	6773.33	1135.57	15844.3	1161.3	6773.33	1135.57	15886
1162.24	6559.84	1136.5	15345.7	1162.24	6559.84	1136.5	15477.5
1163.17	6285.66	1137.44	14908.2	1163.17	6285.66	1137.44	14951
1164.1	5684.81	1138.38	13321.7	1164.1	5684.81	1138.38	14381.2
1165.03	4945.21	1139.31	13017.3	1165.03	4945.21	1139.31	13359.3
1165.96	4458.88	1140.25	12082	1165.96	4458.88	1140.25	12240.4
1166.89	4135.96	1141.18	10625	1166.89	4135.96	1141.18	11059.3
1167.82	3758.92	1142.12	9779.78	1167.82	3758.92	1142.12	10152.8
1168.75	3400.29	1143.05	9330	1168.75	3400.29	1143.05	9686.87
1169.68	3280.47	1143.99	8248.84	1169.68	3280.47	1143.99	8693.55
1170.61	3232.92	1144.92	8058.1	1170.61	3232.92	1144.92	8467.3
1171.54	3170.3	1145.85	7176.99	1171.54	3170.3	1145.85	7807.17
1172.47	3253.95	1146.79	6814.74	1172.47	3253.95	1146.79	6854.78
1173.4	3462.43	1147.72	5858.17	1173.4	3462.43	1147.72	6399.55
1174.33	3596.75	1148.66	5396.54	1174.33	3596.75	1148.66	5504.78
1175.26	3647.43	1149.59	4273.42	1175.26	3647.43	1149.59	4839.62
1176.19	3502.77	1150.52	4167.57	1176.19	3502.77	1150.52	4505.96
1177.12	3497.76	1151.46	3769.77	1177.12	3497.76	1151.46	4166.48
1178.04	3456.14	1152.39	3529.93	1178.04	3456.14	1152.39	3847.97
1178.97	3170.57	1153.32	3204.31	1178.97	3170.57	1153.32	3585.28
1179.9	2763.46	1154.26	3235.06	1179.9	2763.46	1154.26	2885.34
1180.83	2521.6	1155.19	2946.92	1180.83	2521.6	1155.19	3114.9
1181.76	2300.96	1156.12	2256.62	1181.76	2300.96	1156.12	2542.62
1182.69	1915.62	1157.05	2416.13	1182.69	1915.62	1157.05	2959.22
1183.61	1934.12	1157.99	2492.65	1183.61	1934.12	1157.99	2721.27
1184.54	1863.45	1158.92	2571.95	1184.54	1863.45	1158.92	3220.52
1185.47	1663.09	1159.85	2680.9	1185.47	1663.09	1159.85	3207.2
1186.39	1665.98	1160.78	2631.67	1186.39	1665.98	1160.78	3094.27
1187.32	1556.72	1161.71	3092.43	1187.32	1556.72	1161.71	3772.65
1188.25	1399.97	1162.65	3097.16	1188.25	1399.97	1162.65	3484.64
1189.18	1350.83	1163.58	2543.59	1189.18	1350.83	1163.58	2908.93
1190.1	1410.71	1164.51	2164.49	1190.1	1410.71	1164.51	3138.22
1191.03	1354.33	1165.44	1855.22	1191.03	1354.33	1165.44	2335.98
1191.95	1083.09	1166.37	1484.18	1191.95	1083.09	1166.37	2379.24
1192.88	1094.99	1167.3	900.924	1192.88	1094.99	1167.3	1532.93
1193.81	947.35	1168.23	1021.61	1193.81	947.35	1168.23	952.006
1194.73	841.276	1169.16	639.926	1194.73	841.276	1169.16	529.103
1195.66	834.877	1170.09	191.068	1195.66	834.877	1170.09	455.156
1196.58	822.835	1171.02	535.315	1196.58	822.835	1171.02	676.581
1197.51	783.538	1171.95	363.579	1197.51	783.538	1171.95	112.581
1198.43	661.565	1172.88	530.828	1198.43	661.565	1172.88	110.137
1199.36	627.171	1173.81	316.354	1199.36	627.171	1173.81	58.943
1200.28	647.958	1174.74	115.446	1200.28	647.958	1174.74	-108.287
1201.21	648.246	1175.67	162.222	1201.21	648.246	1175.67	552.876
1202.13	565.82	1176.6	284.573	1202.13	565.82	1176.6	-131.706
1203.06	556.176	1177.52	442.17	1203.06	556.176	1177.52	195.294
1203.98	416.442	1178.45	-21.8829	1203.98	416.442	1178.45	234.06
1204.9	438.794	1179.38	235.776	1204.9	438.794	1179.38	259.122
1205.83	414.923	1180.31	324.054	1205.83	414.923	1180.31	55.0334
1206.75	508.576	1181.24	8.49604	1206.75	508.576	1181.24	157.743
1207.67	408.466	1182.17	237.232	1207.67	408.466	1182.17	303.403
1208.6	423.184	1183.09	-511.956	1208.6	423.184	1183.09	28.5722
1209.52	378.112	1184.02	347.751	1209.52	378.112	1184.02	314.084
1210.44	358.544	1184.95	318.341	1210.44	358.544	1184.95	9.22021
1211.37	331.978	1185.88	135.369	1211.37	331.978	1185.88	-126.009
1212.29	305.194	1186.8	559.177	1212.29	305.194	1186.8	213.223
1213.21	364.92	1187.73	549.007	1213.21	364.92	1187.73	509.35
1214.13	292.986	1188.66	123.499	1214.13	292.986	1188.66	495.312
1215.06	308.926	1189.58	655.714	1215.06	308.926	1189.58	227.623
1215.98	323.316	1190.51	402.914	1215.98	323.316	1190.51	324.125
1216.9	280.55	1191.44	724.956	1216.9	280.55	1191.44	531.329
1217.82	313.519	1192.36	731.312	1217.82	313.519	1192.36	-79.3025
1218.74	218.778	1193.29	500.099	1218.74	218.778	1193.29	233.278
1219.66	259.484	1194.21	425.439	1219.66	259.484	1194.21	138.274
1220.58	152.087	1195.14	1220.44	1220.58	152.087	1195.14	956.228
1221.51	181.531	1196.07	1321.45	1221.51	181.531	1196.07	1031.7
1222.43	194.511	1196.99	992.883	1222.43	194.511	1196.99	966.835
1223.35	192.367	1197.92	1507.28	1223.35	192.367	1197.92	896.687
1224.27	267.439	1198.84	1983.97	1224.27	267.439	1198.84	1413.19
1225.19	226.898	1199.77	1928.22	1225.19	226.898	1199.77	1892.22
1226.11	270.382	1229.11	1278.74	1226.11	270.382	1226.11	1154.28
1227.03	248.48	1230.03	1053.24	1227.03	248.48	1227.03	725.279
1227.95	176.106	1230.95	906.644	1227.95	176.106	1227.95	652.352
1228.87	227.215	1231.87	1249.48	1228.87	227.215	1228.87	372.972
1229.79	274.087	1232.79	1051.55	1229.79	274.087	1229.79	498.789
1230.71	459.489	1233.71	1383.99	1230.71	459.489	1230.71	725.445
1231.63	462.552	1234.63	1224.43	1231.63	462.552	1231.63	1197.15
1232.54	322.645	1235.54	1511.11	1232.54	322.645	1232.54	1304.69
1233.46	311.741	1236.46	1634.83	1233.46	311.741	1233.46	1241.04
1234.38	288.421	1237.38	1946.5	1234.38	288.421	1234.38	804.732
1235.3	386.049	1238.3	2078.83	1235.3	386.049	1235.3	1234
1236.22	384.185	1239.22	2007.2	1236.22	384.185	1236.22	542.035
1237.14	428.447	1240.14	1712.46	1237.14	428.447	1237.14	1094.33
1238.06	556.987	1241.06	1619.28	1238.06	556.987	1238.06	1546.26
1238.97	498.862	1241.97	2386.96	1238.97	498.862	1238.97	1530.08
1239.89	727.946	1242.89	1885.59	1239.89	727.946	1239.89	1287.99
1240.81	709.013	1243.81	1986.38	1240.81	709.013	1240.81	1830.73
1241.73	931.103	1244.73	2005.6	1241.73	931.103	1241.73	1758
1242.64	936.451	1245.64	1627.07	1242.64	936.451	1242.64	2557.67
1243.56	1000.25	1246.56	2006.44	1243.56	1000.25	1243.56	1847.56
1244.48	1096.64	1247.48	2307.03	1244.48	1096.64	1244.48	1396.45
1245.39	1161.59	1248.39	2651.55	1245.39	1161.59	1245.39	1687.18
1246.31	1340.96	1249.31	2532.66	1246.31	1340.96	1246.31	1918.24
1247.23	1221.54	1250.23	2435.72	1247.23	1221.54	1247.23	2692.48
1248.14	1474.4	1251.14	3283.01	1248.14	1474.4	1248.14	1778.28
1249.06	1360.15	1252.06	2572.49	1249.06	1360.15	1249.06	2378.6
1249.97	1466.84	1252.97	3300.35	1249.97	1466.84	1249.97	1835.71
1250.89	1412.34	1253.89	3272.42	1250.89	1412.34	1250.89	2212.87
1251.81	1427.32	1254.81	4033.75	1251.81	1427.32	1251.81	2164.45
1252.72	1510.49	1255.72	3375.46	1252.72	1510.49	1252.72	2351.14
1253.64	1504.76	1256.64	3432.72	1253.64	1504.76	1253.64	3204.61
1254.55	1503.03	1257.55	3738.78	1254.55	1503.03	1254.55	2834.75
1255.47	1647.34	1258.47	3654.4	1255.47	1647.34	1255.47	3167.23
1256.38	1644.04	1259.38	3903.56	1256.38	1644.04	1256.38	3114.76
1257.3	1820.99	1260.3	3893.32	1257.3	1820.99	1257.3	3084.39
1258.21	1594.69	1261.21	3806.71	1258.21	1594.69	1258.21	3494.43
1259.13	1630.66	1262.13	4119.44	1259.13	1630.66	1259.13	2997.09
1260.04	1614.6	1263.04	3882.77	1260.04	1614.6	1260.04	2926.48
1260.95	1655.87	1263.95	3326.17	1260.95	1655.87	1260.95	3542.68
1261.87	1576.65	1264.87	3543.76	1261.87	1576.65	1261.87	3532.87
1262.78	1582.15	1265.78	3761.6	1262.78	1582.15	1262.78	3810.66
1263.69	1853.01	1266.69	4620.1	1263.69	1853.01	1263.69	3267.8
1264.61	1906.24	1267.61	4668.84	1264.61	1906.24	1264.61	3113.73
1265.52	1982.68	1268.52	4055.27	1265.52	1982.68	1265.52	3578.6
1266.43	1978.29	1269.43	5079.08	1266.43	1978.29	1266.43	4112.39
1267.35	2147.67	1270.35	4734.09	1267.35	2147.67	1267.35	4213.94
1268.26	2112.99	1271.26	4906.88	1268.26	2112.99	1268.26	3896.75
1269.17	1968.63	1272.17	5608.63	1269.17	1968.63	1269.17	4234.51
1270.08	1936.47	1273.08	5102.42	1270.08	1936.47	1270.08	4284.99
1271	1671.23	1274	4733.24	1271	1671.23	1271	3686.27
1271.91	1718.33	1274.91	4745.12	1271.91	1718.33	1271.91	3468.66
1272.82	1580.32	1275.82	4622.84	1272.82	1580.32	1272.82	3884.58
1273.73	1499.76	1276.73	4155.21	1273.73	1499.76	1273.73	3716.9
1274.64	1419.1	1277.64	4910.75	1274.64	1419.1	1274.64	3409.62
1275.56	1493.28	1278.56	4860.28	1275.56	1493.28	1275.56	4040.65
1276.47	1592.13	1279.47	4626.16	1276.47	1592.13	1276.47	3558.38
1277.38	1708.8	1280.38	4768.07	1277.38	1708.8	1277.38	3457.66
1278.29	1770.54	1281.29	4685.16	1278.29	1770.54	1278.29	4924.33
1279.2	1898.12	1282.2	4860.42	1279.2	1898.12	1279.2	3979.05
1280.11	2088.82	1283.11	5252.81	1280.11	2088.82	1280.11	4491.57
1281.02	2221.86	1284.02	5815.76	1281.02	2221.86	1281.02	5534.58
1281.93	2533.41	1284.93	5601.87	1281.93	2533.41	1281.93	5026.59
1282.84	2877.97	1285.84	5822.07	1282.84	2877.97	1282.84	4774.21
1283.75	3049.52	1286.75	5847	1283.75	3049.52	1283.75	5601.81
1284.66	3354.33	1287.66	5872.11	1284.66	3354.33	1284.66	6199.22
1285.57	3843.34	1288.57	5897.38	1285.57	3843.34	1285.57	7289.14
1286.48	4313.23	1289.48	5922.81	1286.48	4313.23	1286.48	7607.39
1287.39	4780.49	1290.39	5948.41	1287.39	4780.49	1287.39	7992.08
1288.3	4964.64	1291.3	5974.18	1288.3	4964.64	1288.3	7966.77
1289.21	5447.2	1292.21	6000.12	1289.21	5447.2	1289.21	7941.82
1290.12	5309.63	1293.12	6026.22	1290.12	5309.63	1290.12	7917.24
1291.02	5297.19	1294.02	6052.5	1291.02	5297.19	1291.02	7893.02
1291.93	5097.5	1294.93	6078.95	1291.93	5097.5	1291.93	7869.16
1292.84	4604.63	1295.84	6105.56	1292.84	4604.63	1292.84	7845.68
1293.75	4291.84	1296.75	6132.34	1293.75	4291.84	1293.75	7822.56
1294.66	3841.26	1297.66	6159.29	1294.66	3841.26	1294.66	7799.82
1295.57	3351.93	1298.57	6186.42	1295.57	3351.93	1295.57	7777.46
1296.47	2899.63	1299.47	6213.71	1296.47	2899.63	1296.47	7755.48
1297.38	2572.43	1300.38	6241.18	1297.38	2572.43	1297.38	7733.88
1298.29	2378.71	1301.29	6268.82	1298.29	2378.71	1298.29	7712.67
1299.2	2194.55	1302.2	6296.62	1299.2	2194.55	1299.2	7691.85
1300.1	1964.87	1303.1	6324.6	1300.1	1964.87	1300.1	7671.42
1301.01	2122.35	1304.01	6352.74	1301.01	2122.35	1301.01	7651.38
1301.92	1918.68	1304.92	6381.07	1301.92	1918.68	1301.92	7631.74
1302.82	1947.99	1305.82	6409.56	1302.82	1947.99	1302.82	7612.51
1303.73	2251.67	1306.73	6438.23	1303.73	2251.67	1303.73	7593.67
1304.64	2354.07	1307.64	6467.06	1304.64	2354.07	1304.64	7575.24
1305.54	2692.44	1308.54	6496.08	1305.54	2692.44	1305.54	7557.23
1306.45	3008.8	1309.45	6525.27	1306.45	3008.8	1306.45	7539.62
1307.35	3292.18	1310.35	6554.62	1307.35	3292.18	1307.35	7522.42
1308.26	3944.14	1311.26	6584.15	1308.26	3944.14	1308.26	7505.64
1309.16	4223.64	1312.16	6613.86	1309.16	4223.64	1309.16	7489.29
1310.07	4733.78	1313.07	6643.74	1310.07	4733.78	1310.07	7473.35
1310.98	5068.72	1313.98	6673.79	1310.98	5068.72	1310.98	7457.83
1311.88	5326.45	1314.88	6704.02	1311.88	5326.45	1311.88	7442.75
1312.79	5477.91	1315.79	6734.42	1312.79	5477.91	1312.79	7428.1
1313.69	5670.9	1316.69	6765	1313.69	5670.9	1313.69	7413.87
1314.59	5517.1	1317.59	6795.75	1314.59	5517.1	1314.59	7400.09
1315.5	5404.69	1318.5	6826.68	1315.5	5404.69	1315.5	7386.74
1316.4	5419.48	1319.4	6857.79	1316.4	5419.48	1316.4	7373.85
1317.31	5283.51	1320.31	6889.06	1317.31	5283.51	1317.31	7361.38
1318.21	5119.93	1321.21	6920.52	1318.21	5119.93	1318.21	7349.37
1319.11	5394.76	1322.11	6952.15	1319.11	5394.76	1319.11	7337.82
1320.02	5249.1	1323.02	6983.96	1320.02	5249.1	1320.02	7326.7
1320.92	5406.47	1323.92	7015.96	1320.92	5406.47	1320.92	7316.05
1321.83	5573.54	1324.83	7048.11	1321.83	5573.54	1321.83	7305.85
1322.73	5829.36	1325.73	7080.45	1322.73	5829.36	1322.73	7296.12
1323.63	6124.03	1326.63	7112.97	1323.63	6124.03	1323.63	7286.85
1324.53	6557.3	1327.53	7145.68	1324.53	6557.3	1324.53	7278.04
1325.44	7271.87	1328.44	7178.54	1325.44	7271.87	1325.44	7269.7
1326.34	7490.84	1329.34	7211.6	1326.34	7490.84	1326.34	7261.84
1327.24	7748.76	1330.24	7244.83	1327.24	7748.76	1327.24	7254.45
1328.14	7812.83	1331.14	7278.25	1328.14	7812.83	1328.14	7247.53
1329.05	7538.77	1332.05	7311.83	1329.05	7538.77	1329.05	7241.1
1329.95	7004.14	1332.95	7345.6	1329.95	7004.14	1329.95	7235.14
1330.85	6390.32	1333.85	7379.55	1330.85	6390.32	1330.85	7229.67
1331.75	6074.41	1334.75	7413.68	1331.75	6074.41	1331.75	7224.7
1332.65	5668.34	1335.65	7447.98	1332.65	5668.34	1332.65	7220.21
1333.55	5374.53	1336.55	7482.47	1333.55	5374.53	1333.55	7216.21
1334.45	5134.73	1337.45	7517.14	1334.45	5134.73	1334.45	7212.71
1335.36	4640.96	1338.36	7551.99	1335.36	4640.96	1335.36	7209.71
1336.26	4408.01	1339.26	7587.02	1336.26	4408.01	1336.26	7207.2
1337.16	3825.26	1340.16	7622.23	1337.16	3825.26	1337.16	7205.21
1338.06	3331.21	1341.06	7657.63	1338.06	3331.21	1338.06	7203.72
1338.96	2877.31	1341.96	7693.2	1338.96	2877.31	1338.96	7202.73
1339.86	2328.88	1342.86	7728.96	1339.86	2328.88	1339.86	7202.26
1340.76	2148.39	1343.76	7764.9	1340.76	2148.39	1340.76	7202.31
1341.66	1954.02	1344.66	7801.02	1341.66	1954.02	1341.66	7202.86
1342.56	1937.49	1345.56	7837.33	1342.56	1937.49	1342.56	7203.94
1343.46	1683.39	1346.46	7873.81	1343.46	1683.39	1343.46	7205.55
1344.36	1697.52	1347.36	7910.48	1344.36	1697.52	1344.36	7207.67
1345.25	1433.74	1348.25	7947.34	1345.25	1433.74	1345.25	7210.34
1346.15	1432.68	1349.15	7984.37	1346.15	1432.68	1346.15	7213.52
1347.05	1609.71	1350.05	8021.6	1347.05	1609.71	1347.05	7217.24
1347.95	1416.89	1350.95	8058.99	1347.95	1416.89	1347.95	7221.49
1348.85	1587.18	1351.85	8096.58	1348.85	1587.18	1348.85	7226.28
1349.75	1704.73	1352.75	8134.36	1349.75	1704.73	1349.75	7231.61
1350.65	1644.27	1353.65	8172.31	1350.65	1644.27	1350.65	7237.49
1351.54	1711.98	1354.54	8210.46	1351.54	1711.98	1351.54	7243.91
1352.44	1434.5	1355.44	8248.79	1352.44	1434.5	1352.44	7250.89
1353.34	1260.05	1356.34	8287.3	1353.34	1260.05	1353.34	7258.4
1354.24	1017.39	1357.24	8325.99	1354.24	1017.39	1354.24	7266.48
1355.14	902.88	1358.14	8364.88	1355.14	902.88	1355.14	7275.11
1356.03	610.144	1359.03	8403.95	1356.03	610.144	1356.03	7284.3
1356.93	707.499	1359.93	8443.21	1356.93	707.499	1356.93	7294.06
1357.83	626.605	1360.83	8482.65	1357.83	626.605	1357.83	7304.38
1358.72	607.15	1361.72	8522.28	1358.72	607.15	1358.72	7315.26
1359.62	626.779	1362.62	8562.1	1359.62	626.779	1359.62	7326.71
1360.52	491.749	1363.52	8602.1	1360.52	491.749	1360.52	7338.74
1361.41	641.31	1364.41	8642.3	1361.41	641.31	1361.41	7351.34
1362.31	717.06	1365.31	8682.67	1362.31	717.06	1362.31	7364.51
1363.2	813.906	1366.2	8723.24	1363.2	813.906	1363.2	7378.28
1364.1	695.983	1367.1	8764	1364.1	695.983	1364.1	7392.62
1365	793.045	1368	8804.94	1365	793.045	1365	7407.54
1365.89	659.982	1368.89	8846.07	1365.89	659.982	1365.89	7423.05
1366.79	464.133	1369.79	8887.39	1366.79	464.133	1366.79	7439.15
1367.68	424.745	1370.68	8928.9	1367.68	424.745	1367.68	7455.85
1368.58	333.755	1371.58	8970.6	1368.58	333.755	1368.58	7473.15
1369.47	245.682	1372.47	9012.49	1369.47	245.682	1369.47	7491.04
1370.37	255.454	1373.37	9054.56	1370.37	255.454	1370.37	7509.52
1371.26	201.112	1374.26	9096.83	1371.26	201.112	1371.26	7892.07
1372.16	100.721	1375.16	8426.31	1372.16	100.721	1372.16	7716.36
1373.05	278.604	1376.05	7920.7	1373.05	278.604	1373.05	6772.42
1373.94	283.324	1376.94	7865.25	1373.94	283.324	1373.94	6689.91
1374.84	420.968	1377.84	7617.01	1374.84	420.968	1374.84	6294.76
1375.73	431.563	1378.73	6703.21	1375.73	431.563	1375.73	6269.27
1376.63	491.216	1379.63	6925.06	1376.63	491.216	1376.63	6347.88
1377.52	527.267	1380.52	6478.47	1377.52	527.267	1377.52	6010.24
1378.41	620.828	1381.41	6180.24	1378.41	620.828	1378.41	5113.4
1379.31	687.931	1382.31	5862.51	1379.31	687.931	1379.31	6234.88
1380.2	784.623	1383.2	5757.61	1380.2	784.623	1380.2	4720.32
1381.09	1036.87	1384.09	4989.32	1381.09	1036.87	1381.09	5526.96
1381.99	1118.49	1384.99	4848.22	1381.99	1118.49	1381.99	4749.49
1382.88	1043.46	1385.88	5211.43	1382.88	1043.46	1382.88	4487.72
1383.77	1300.51	1386.77	5081.94	1383.77	1300.51	1383.77	4797.96
1384.66	1497.54	1387.66	4448.26	1384.66	1497.54	1384.66	4719.48
1385.55	1663.96	1388.55	4117.22	1385.55	1663.96	1385.55	4652.81
1386.45	1696.01	1389.45	4405.67	1386.45	1696.01	1386.45	3807.55
1387.34	1860.01	1390.34	4243.09	1387.34	1860.01	1387.34	3080.38
1388.23	1986.35	1391.23	4125.52	1388.23	1986.35	1388.23	3533.98
1389.12	2063.81	1392.12	3567.83	1389.12	2063.81	1389.12	3421.92
1390.01	2250.83	1393.01	4188.16	1390.01	2250.83	1390.01	3223.5
1390.9	2107.05	1393.9	3995.37	1390.9	2107.05	1390.9	3070.54
1391.8	2451.53	1394.8	3813.92	1391.8	2451.53	1391.8	4231.26
1392.69	2368.36	1395.69	4889.83	1392.69	2368.36	1392.69	3173.3
1393.58	2532.31	1396.58	2881.7	1393.58	2532.31	1393.58	2794.84
1394.47	2526.63	1397.47	3952.6	1394.47	2526.63	1394.47	2627.44
1395.36	2706.42	1398.36	2999.7	1395.36	2706.42	1395.36	2586.98
1396.25	2658.96	1399.25	2344.34	1396.25	2658.96	1396.25	2027.65
1397.14	2525.97	1400.14	2250.69	1397.14	2525.97	1397.14	1797.4
1398.03	2348.15	1401.03	2862.33	1398.03	2348.15	1398.03	938.459
1398.92	2157.78	1401.92	1336.2	1398.92	2157.78	1398.92	911.55
1399.81	1811.55	1402.81	1141.77	1399.81	1811.55	1399.81	1146.64
1400.7	1656.48	1403.7	632.674	1400.7	1656.48	1400.7	750.081
1401.59	1218.99	1404.59	851.69	1401.59	1218.99	1401.59	831.946
1402.48	1107.67	1405.48	309.029	1402.48	1107.67	1402.48	487.14
1403.36	997.908	1406.36	1076.84	1403.36	997.908	1403.36	958.408
1404.25	981.061	1407.25	300.978	1404.25	981.061	1404.25	1005.8
1405.14	787.152	1408.14	501.202	1405.14	787.152	1405.14	240.907
1406.03	952.082	1409.03	161.485	1406.03	952.082	1406.03	-59.3358
1406.92	757.03	1409.92	460.651	1406.92	757.03	1406.92	631.56
1407.81	732.367	1410.81	-213.722	1407.81	732.367	1407.81	-143.019
1408.69	761.373	1411.69	637.644	1408.69	761.373	1408.69	481.914
1409.58	738.447	1412.58	236.582	1409.58	738.447	1409.58	482.694
1410.47	810.024	1413.47	646.613	1410.47	810.024	1410.47	898.124
1411.36	904.334	1414.36	482.425	1411.36	904.334	1411.36	1052.45
1412.25	853.768	1415.25	135.292	1412.25	853.768	1412.25	-415.09
1413.13	913.264	1416.13	540.547	1413.13	913.264	1413.13	287.051
1414.02	1227.97	1417.02	461.471	1414.02	1227.97	1414.02	620.964
1414.91	1266.74	1417.91	737.736	1414.91	1266.74	1414.91	211.6
1415.79	1477.68	1418.79	692.975	1415.79	1477.68	1415.79	645.67
1416.68	1371.66	1419.68	129.655	1416.68	1371.66	1416.68	739.422
1417.57	1670.44	1420.57	1010.22	1417.57	1670.44	1417.57	419.362
1418.45	1979.4	1421.45	940.86	1418.45	1979.4	1418.45	821.93
1419.34	2315.41	1422.34	1509.27	1419.34	2315.41	1419.34	649.85
1420.23	2739.19	1423.23	2033	1420.23	2739.19	1420.23	884.694
1421.11	3249.4	1424.11	2520.51	1421.11	3249.4	1421.11	2116.47
1422	4046.41	1425	2771.38	1422	4046.41	1422	1847.82
1422.88	4705.58	1425.88	3372.67	1422.88	4705.58	1422.88	1887.47
1423.77	5188.68	1426.77	3497.28	1423.77	5188.68	1423.77	2385.23
1424.65	5259.83	1427.65	2834.37	1424.65	5259.83	1424.65	2734.19
1425.54	5445.57	1428.54	3465.11	1425.54	5445.57	1425.54	2160.38
1426.42	5135.85	1429.42	2661.33	1426.42	5135.85	1426.42	2544.71
1427.31	4892.53	1430.31	3329.61	1427.31	4892.53	1427.31	2494.76
1428.19	4953.14	1431.19	3000.89	1428.19	4953.14	1428.19	2962.62
1429.08	4686.04	1432.08	4079.92	1429.08	4686.04	1429.08	2922.59
1429.96	5045.2	1432.96	4317.24	1429.96	5045.2	1429.96	2495.97
1430.85	5202.55	1433.85	5137.42	1430.85	5202.55	1430.85	2262.15
1431.73	5353.03	1434.73	5618.88	1431.73	5353.03	1431.73	3708.69
1432.61	5478.33	1435.61	5908.52	1432.61	5478.33	1432.61	3105.89
1433.5	6080.53	1436.5	7457.44	1433.5	6080.53	1433.5	4444.14
1434.38	6550.11	1437.38	8928.03	1434.38	6550.11	1434.38	5642.1
1435.27	7143.14	1438.27	9904.27	1435.27	7143.14	1435.27	6391.23
1436.15	7919.16	1439.15	10920.8	1436.15	7919.16	1436.15	6926.21
1437.03	8607.84	1440.03	11408.7	1437.03	8607.84	1437.03	7447.92
1437.91	9230.44	1440.91	12053	1437.91	9230.44	1437.91	8219.67
1438.8	10312.2	1441.8	12941.3	1438.8	10312.2	1438.8	8768.67
1439.68	11203.3	1442.68	13198.8	1439.68	11203.3	1439.68	9451.68
1440.56	12136.1	1443.56	13278.2	1440.56	12136.1	1440.56	10342.4
1441.45	13569.4	1444.45	14876.6	1441.45	13569.4	1441.45	11358.9
1442.33	14633.6	1445.33	15110.3	1442.33	14633.6	1442.33	11925.7
1443.21	16116.4	1446.21	15369.8	1443.21	16116.4	1443.21	13117.1
1444.09	17436.9	1447.09	17242.9	1444.09	17436.9	1444.09	13476
1444.97	18541.2	1447.97	17413	1444.97	18541.2	1444.97	13439
1445.85	19661.7	1448.85	18576.1	1445.85	19661.7	1445.85	13808
1446.74	19920.4	1449.74	19153	1446.74	19920.4	1446.74	14456
1447.62	20585.2	1450.62	20306.3	1447.62	20585.2	1447.62	14194.1
1448.5	20081.5	1451.5	20240.5	1448.5	20081.5	1448.5	14381.3
1449.38	20456	1452.38	21188.1	1449.38	20456	1449.38	15468.7
1450.26	19976.6	1453.26	21021.1	1450.26	19976.6	1450.26	15325.4
1451.14	19833.6	1454.14	21504.6	1451.14	19833.6	1451.14	15509.2
1452.02	19800.1	1455.02	20688.3	1452.02	19800.1	1452.02	15662.6
1452.9	19658.8	1455.9	20937.1	1452.9	19658.8	1452.9	15893.4
1453.78	19943.7	1456.78	20930.9	1453.78	19943.7	1453.78	15517.1
1454.66	20399.4	1457.66	21021.6	1454.66	20399.4	1454.66	15828.9
1455.54	20861.1	1458.54	20976.6	1455.54	20861.1	1455.54	16064.8
1456.42	21306.1	1459.42	21247.3	1456.42	21306.1	1456.42	16068.4
1457.3	21964.6	1460.3	21692.1	1457.3	21964.6	1457.3	17635.9
1458.18	22909.3	1461.18	22637.8	1458.18	22909.3	1458.18	18263.8
1459.06	23598.6	1462.06	23365.4	1459.06	23598.6	1459.06	18889.7
1459.94	24306.8	1462.94	23920.3	1459.94	24306.8	1459.94	19200.9
1460.82	25213.1	1463.82	24092	1460.82	25213.1	1460.82	19555.6
1461.7	25798.5	1464.7	25501.6	1461.7	25798.5	1461.7	20713.2
1462.58	26627.6	1465.58	25646.2	1462.58	26627.6	1462.58	20728.3
1463.45	27092.9	1466.45	26164	1463.45	27092.9	1463.45	20855.1
1464.33	27814.8	1467.33	25811.8	1464.33	27814.8	1464.33	20891.5
1465.21	28856	1468.21	25875.4	1465.21	28856	1465.21	22277.8
1466.09	29564.5	1469.09	24721.2	1466.09	29564.5	1466.09	21587.1
1466.97	30421.7	1469.97	23794.8	1466.97	30421.7	1466.97	20483.9
1467.85	31075.6	1470.85	22931.4	1467.85	31075.6	1467.85	20004.7
1468.72	31730.1	1471.72	21347.5	1468.72	31730.1	1468.72	19272.6
1469.6	32349.3	1472.6	20561.3	1469.6	32349.3	1469.6	18814.4
1470.48	32902	1473.48	19251.2	1470.48	32902	1470.48	18781.2
1471.35	32758.3	1474.35	17505	1471.35	32758.3	1471.35	17551.8
1472.23	32467.9	1475.23	16411.7	1472.23	32467.9	1472.23	17118
1473.11	32086.5	1476.11	14922.1	1473.11	32086.5	1473.11	16051.8
1473.99	30995	1476.99	13104.8	1473.99	30995	1473.99	14837.7
1474.86	30187.2	1477.86	11492.8	1474.86	30187.2	1474.86	14516.5
1475.74	28456.5	1478.74	10631	1475.74	28456.5	1475.74	13132
1476.61	26829.5	1479.61	9027.7	1476.61	26829.5	1476.61	12309.7
1477.49	24857	1480.49	8468.85	1477.49	24857	1477.49	10081
1478.37	23062.3	1481.37	7428.08	1478.37	23062.3	1478.37	9444.79
1479.24	21358.6	1482.24	6290.51	1479.24	21358.6	1479.24	8463.68
1480.12	19468.9	1483.12	5261.64	1480.12	19468.9	1480.12	7397.28
1480.99	17884.4	1483.99	4969.77	1480.99	17884.4	1480.99	7136.47
1481.87	16697.8	1484.87	4409.95	1481.87	16697.8	1481.87	6679.21
1482.74	15281.2	1485.74	4707.52	1482.74	15281.2	1482.74	6482.45
1483.62	13914.3	1486.62	3688.74	1483.62	13914.3	1483.62	5837.77
1484.49	13074.4	1487.49	2984.59	1484.49	13074.4	1484.49	6027.96
1485.37	12057.1	1488.37	3163.95	1485.37	12057.1	1485.37	5007.14
1486.24	11134.1	1489.24	2675.14	1486.24	11134.1	1486.24	4481.18
1487.12	10628.4	1490.12	2392.65	1487.12	10628.4	1487.12	4104.42
1487.99	9935.43	1490.99	2648.32	1487.99	9935.43	1487.99	3562.39
1488.87	9441.22	1491.87	2827.51	1488.87	9441.22	1488.87	4476.6
1489.74	8778.28	1492.74	2215.09	1489.74	8778.28	1489.74	3197.85
1490.61	8278.45	1493.61	2078.04	1490.61	8278.45	1490.61	3120.97
1491.49	8059.03	1494.49	1729.89	1491.49	8059.03	1491.49	3021.88
1492.36	7638.03	1495.36	1473.88	1492.36	7638.03	1492.36	3598.89
1493.23	7301.54	1496.23	1046.71	1493.23	7301.54	1493.23	1921.2
1494.11	7104.01	1497.11	1098.21	1494.11	7104.01	1494.11	3527.42
1494.98	6657.55	1497.98	967.159	1494.98	6657.55	1494.98	2637.99
1495.85	6361.5	1498.85	587.606	1495.85	6361.5	1495.85	2694.07
1496.73	6193.01	1499.73	1288.51	1496.73	6193.01	1496.73	2473.02
1497.6	6177.99	1500.6	709.758	1497.6	6177.99	1497.6	2461.74
1498.47	6018.48	1501.47	357.886	1498.47	6018.48	1498.47	2150.3
1499.34	5453.64	1502.34	-225.523	1499.34	5453.64	1499.34	2418.37
1500.22	5639.85	1503.22	418.409	1500.22	5639.85	1500.22	1609.48
1501.09	5528.14	1504.09	-307.081	1501.09	5528.14	1501.09	1566.47
1501.96	4939.23	1504.96	23.1151	1501.96	4939.23	1501.96	1905.54
1502.83	4886.64	1505.83	385.713	1502.83	4886.64	1502.83	1689.05
1503.7	4799.86	1506.7	-228.941	1503.7	4799.86	1503.7	1438.77
1504.58	4792.14	1507.58	-134.445	1504.58	4792.14	1504.58	1737.07
1505.45	4601.04	1508.45	-199.846	1505.45	4601.04	1505.45	1574.22
1506.32	4494.76	1509.32	8.12797	1506.32	4494.76	1506.32	1765.01
1507.19	4377.19	1510.19	-558.065	1507.19	4377.19	1507.19	1726.96
1508.06	4274.17	1511.06	-586.831	1508.06	4274.17	1508.06	1164.23
1508.93	4299.13	1511.93	-781.376	1508.93	4299.13	1508.93	960.936
1509.8	4141.97	1512.8	-372.118	1509.8	4141.97	1509.8	1571.02
1510.67	3828.44	1513.67	-96.9371	1510.67	3828.44	1510.67	1162.34
1511.54	3833.93	1514.54	-585.055	1511.54	3833.93	1511.54	849.03
1512.41	3816.67	1515.41	-638.675	1512.41	3816.67	1512.41	964.455
1513.28	3648.77	1516.28	-1070.87	1513.28	3648.77	1513.28	1462.85
1514.15	3562.96	1517.15	-1088.5	1514.15	3562.96	1514.15	1004.97
1515.02	3657.05	1518.02	-524.615	1515.02	3657.05	1515.02	550.524
1515.89	3522.81	1518.89	-296.142	1515.89	3522.81	1515.89	444.545
1516.76	3444.84	1519.76	-423.379	1516.76	3444.84	1516.76	1360.16
1517.63	3405.92	1520.63	-569.976	1517.63	3405.92	1517.63	945.067
1518.5	3387.37	1521.5	3.40899	1518.5	3387.37	1518.5	1057
1519.37	3433.78	1522.37	-590.377	1519.37	3433.78	1519.37	709.308
1520.23	3274.7	1523.23	-682.791	1520.23	3274.7	1520.23	891.732
1521.1	3154.65	1524.1	-1047.84	1521.1	3154.65	1521.1	1319.59
1521.97	3302.54	1524.97	-750.052	1521.97	3302.54	1521.97	1040.11
1522.84	3243.41	1525.84	-324.633	1522.84	3243.41	1522.84	1095.25
1523.71	3221.94	1526.71	-632.597	1523.71	3221.94	1523.71	1413.19
1524.58	3308.71	1527.58	-421.397	1524.58	3308.71	1524.58	1369.03
1525.44	3237.33	1528.44	-511.804	1525.44	3237.33	1525.44	1046.12
1526.31	3327.51	1529.31	-255.695	1526.31	3327.51	1526.31	870.769
1527.18	3490.01	1530.18	257.767	1527.18	3490.01	1527.18	1367.53
1528.05	3520.23	1531.05	-354.808	1528.05	3520.23	1528.05	1320.42
1528.91	3462.78	1531.91	713.849	1528.91	3462.78	1528.91	893.47
1529.78	3631.9	1532.78	-179.913	1529.78	3631.9	1529.78	741.003
1530.65	3775.37	1533.65	533.039	1530.65	3775.37	1530.65	1405.31
1531.51	3842.71	1534.51	722.025	1531.51	3842.71	1531.51	1023.57
1532.38	3848.29	1535.38	5.96334	1532.38	3848.29	1532.38	1199.17
1533.25	4106.58	1536.25	72.28	1533.25	4106.58	1533.25	1551.55
1534.11	4168.98	1537.11	753.996	1534.11	4168.98	1534.11	1619.07
1534.98	4386.07	1537.98	585.175	1534.98	4386.07	1534.98	2033.68
1535.85	4516.88	1538.85	679.67	1535.85	4516.88	1535.85	2645.45
1536.71	4668.22	1539.71	1127.12	1536.71	4668.22	1536.71	1901.12
1537.58	4750.51	1540.58	1303.92	1537.58	4750.51	1537.58	1893.63
1538.44	4938.52	1541.44	1365.91	1538.44	4938.52	1538.44	1993.72
1539.31	5149.99	1542.31	1601.87	1539.31	5149.99	1539.31	2932.29
1540.17	5260.62	1543.17	2124.58	1540.17	5260.62	1540.17	3230.45
1541.04	5432.26	1544.04	2364.89	1541.04	5432.26	1541.04	3208.63
1541.9	5640.31	1544.9	1915.11	1541.9	5640.31	1541.9	3164.37
1542.77	6013.47	1545.77	3246.48	1542.77	6013.47	1542.77	3016.68
1543.63	6070.39	1546.63	2638.86	1543.63	6070.39	1543.63	3583.76
1544.5	6502.12	1547.5	3578.7	1544.5	6502.12	1544.5	4255.78
1545.36	6496.07	1548.36	3243.93	1545.36	6496.07	1545.36	4026.28
1546.23	6821.47	1549.23	3936.54	1546.23	6821.47	1546.23	4780.88
1547.09	7284.69	1550.09	5003.17	1547.09	7284.69	1547.09	4891.18
1547.95	7573.22	1550.95	4840.83	1547.95	7573.22	1547.95	4984.77
1548.82	7934.5	1551.82	5506.74	1548.82	7934.5	1548.82	5333.7
1549.68	8200.65	1552.68	6225.49	1549.68	8200.65	1549.68	4840.96
1550.55	8584.36	1553.55	6933.4	1550.55	8584.36	1550.55	5990.28
1551.41	9061.18	1554.41	7760.79	1551.41	9061.18	1551.41	7265.1
1552.27	9441.36	1555.27	9544.71	1552.27	9441.36	1552.27	6493.26
1553.13	9891.45	1556.13	11051.6	1553.13	9891.45	1553.13	7045.57
1554	10537.5	1557	11985.8	1554	10537.5	1554	8186.76
1554.86	10813.2	1557.86	13358.5	1554.86	10813.2	1554.86	8259.64
1555.72	11710.9	1558.72	15479.7	1555.72	11710.9	1555.72	9814.1
1556.59	12209.1	1559.59	17503.6	1556.59	12209.1	1556.59	10273.9
1557.45	12954.2	1560.45	18623.9	1557.45	12954.2	1557.45	11517.2
1558.31	13953.5	1561.31	20557	1558.31	13953.5	1558.31	11955.3
1559.17	14557.6	1562.17	22038.9	1559.17	14557.6	1559.17	14288
1560.03	15497.2	1563.03	23332.9	1560.03	15497.2	1560.03	14243.2
1560.9	16550.5	1563.9	25031.2	1560.9	16550.5	1560.9	16160.4
1561.76	17597.2	1564.76	26228.3	1561.76	17597.2	1561.76	16842.4
1562.62	18714.2	1565.62	27040.2	1562.62	18714.2	1562.62	18387.2
1563.48	20213.5	1566.48	28543.7	1563.48	20213.5	1563.48	19680.4
1564.34	21411.7	1567.34	28668.9	1564.34	21411.7	1564.34	20745.1
1565.2	22877.7	1568.2	30780.7	1565.2	22877.7	1565.2	21819.5
1566.06	24645	1569.06	31955.4	1566.06	24645	1566.06	22761
1566.92	26080.6	1569.92	33476.6	1566.92	26080.6	1566.92	23813.7
1567.78	27663.8	1570.78	33973	1567.78	27663.8	1567.78	25050.2
1568.64	29196.8	1571.64	35359	1568.64	29196.8	1568.64	25314.2
1569.5	30520	1572.5	36010.5	1569.5	30520	1569.5	27238
1570.36	31604	1573.36	35752.7	1570.36	31604	1570.36	27884.1
1571.22	32996.9	1574.22	36402.2	1571.22	32996.9	1571.22	28952.3
1572.08	33416.4	1575.08	36354.1	1572.08	33416.4	1572.08	28526.7
1572.94	34451.4	1575.94	35311.8	1572.94	34451.4	1572.94	28723.7
1573.8	34736.4	1576.8	34374	1573.8	34736.4	1573.8	29197.4
1574.66	35474.3	1577.66	33677.6	1574.66	35474.3	1574.66	28254.9
1575.52	35440.1	1578.52	33787.1	1575.52	35440.1	1575.52	28645.1
1576.38	36218.1	1579.38	31702.6	1576.38	36218.1	1576.38	28616.7
1577.24	36295	1580.24	31122.4	1577.24	36295	1577.24	27255.5
1578.1	36375.1	1581.1	30670.3	1578.1	36375.1	1578.1	26368.8
1578.96	36244.5	1581.96	29618.4	1578.96	36244.5	1578.96	25316.1
1579.82	35827.1	1582.82	27325.7	1579.82	35827.1	1579.82	25314.6
1580.67	35590.4	1583.67	25888.6	1580.67	35590.4	1580.67	24891.2
1581.53	34557	1584.53	25010.6	1581.53	34557	1581.53	23174.4
1582.39	33909.6	1585.39	24374.2	1582.39	33909.6	1582.39	21903.1
1583.25	33187.9	1586.25	22111.6	1583.25	33187.9	1583.25	21812
1584.11	32119.2	1587.11	20798.6	1584.11	32119.2	1584.11	20316.2
1584.96	31272	1587.96	19024.5	1584.96	31272	1584.96	17936.8
1585.82	29790.5	1588.82	17276.3	1585.82	29790.5	1585.82	17055.6
1586.68	28281	1589.68	16414	1586.68	28281	1586.68	15853.6
1587.53	26845.6	1590.53	14839.9	1587.53	26845.6	1587.53	15681
1588.39	25660.7	1591.39	12503.8	1588.39	25660.7	1588.39	13271.2
1589.25	24167.9	1592.25	12191.9	1589.25	24167.9	1589.25	12477.1
1590.1	22753.4	1593.1	10823.7	1590.1	22753.4	1590.1	12027.4
1590.96	21086.3	1593.96	10286.7	1590.96	21086.3	1590.96	10991
1591.82	19928.2	1594.82	9247.58	1591.82	19928.2	1591.82	10477.1
1592.67	18418	1595.67	8780.36	1592.67	18418	1592.67	9437.66
1593.53	17282.7	1596.53	8318.83	1593.53	17282.7	1593.53	8322.14
1594.39	16118	1597.39	7147.39	1594.39	16118	1594.39	8275.45
1595.24	14852.4	1598.24	7003.85	1595.24	14852.4	1595.24	7340.85
1596.1	13821.6	1599.1	5828.83	1596.1	13821.6	1596.1	7548.54
1596.95	13103.4	1599.95	5898.29	1596.95	13103.4	1596.95	6993.76
1597.81	11885.3	1600.81	4570.63	1597.81	11885.3	1597.81	5366.27
1598.66	10991.5	1601.66	4525.82	1598.66	10991.5	1598.66	5989.35
1599.52	10224.6	1602.52	4624.19	1599.52	10224.6	1599.52	5592.38
1600.37	9564.48	1603.37	3821.86	1600.37	9564.48	1600.37	4478.96
1601.23	8974.48	1604.23	3460.82	1601.23	8974.48	1601.23	3818.63
1602.08	8305.38	1605.08	3526.67	1602.08	8305.38	1602.08	3828.12
1602.94	7694.8	1605.94	2793.7	1602.94	7694.8	1602.94	3738.26
1603.79	7296.27	1606.79	2835.86	1603.79	7296.27	1603.79	3569.46
1604.65	6792.45	1607.65	2289.62	1604.65	6792.45	1604.65	3277.79
1605.5	6490.53	1608.5	2132.43	1605.5	6490.53	1605.5	2690.46
1606.35	6001.32	1609.35	1945.76	1606.35	6001.32	1606.35	2372.38
1607.21	5598.43	1610.21	1518.78	1607.21	5598.43	1607.21	3281.26
1608.06	5185.33	1611.06	1847.14	1608.06	5185.33	1608.06	2755.39
1608.91	4906.99	1611.91	1607.16	1608.91	4906.99	1608.91	2522.34
1609.77	4445.55	1612.77	1642.34	1609.77	4445.55	1609.77	2175.02
1610.62	4272.74	1613.62	1434.14	1610.62	4272.74	1610.62	1446.7
1611.47	3968.11	1614.47	1542.22	1611.47	3968.11	1611.47	2277.38
1612.33	3574.11	1615.33	1444.94	1612.33	3574.11	1612.33	2067.77
1613.18	3408.78	1616.18	450.286	1613.18	3408.78	1613.18	1561.99
1614.03	3306.57	1617.03	1598.64	1614.03	3306.57	1614.03	1935.77
1614.88	3082.73	1617.88	588.567	1614.88	3082.73	1614.88	2280.39
1615.74	2926.42	1618.74	701.401	1615.74	2926.42	1615.74	1431.24
1616.59	2806.83	1619.59	784.7	1616.59	2806.83	1616.59	1441.44
1617.44	2559.68	1620.44	539.127	1617.44	2559.68	1617.44	1885.93
1618.29	2380.05	1621.29	742.252	1618.29	2380.05	1618.29	942.355
1619.14	2436.78	1622.14	786.669	1619.14	2436.78	1619.14	1257.73
1620	2103.17	1623	361.08	1620	2103.17	1620	1247.3
1620.85	1997.12	1623.85	214.02	1620.85	1997.12	1620.85	1410.09
1621.7	1767.78	1624.7	389.678	1621.7	1767.78	1621.7	991.389
1622.55	1769.06	1625.55	371.224	1622.55	1769.06	1622.55	1039.55
1623.4	1583.88	1626.4	396.521	1623.4	1583.88	1623.4	115.221
1624.25	1532.43	1627.25	398	1624.25	1532.43	1624.25	806.648
1625.1	1436.97	1628.1	-29.9334	1625.1	1436.97	1625.1	1230.8
1625.95	1351.86	1628.95	555.75	1625.95	1351.86	1625.95	1111.24
1626.8	1247.71	1629.8	-140.522	1626.8	1247.71	1626.8	982.731
1627.65	1192.12	1630.65	-158.149	1627.65	1192.12	1627.65	862.914
1628.5	1099.84	1631.5	356.162	1628.5	1099.84	1628.5	187.123
1629.35	994.378	1632.35	87.8524	1629.35	994.378	1629.35	419.904
1630.2	928.675	1633.2	-160.339	1630.2	928.675	1630.2	496.734
1631.05	787.993	1634.05	23.5323	1631.05	787.993	1631.05	532.279
1631.9	843.047	1634.9	251.21	1631.9	843.047	1631.9	1197.51
1632.75	833.438	1635.75	204.815	1632.75	833.438	1632.75	341.061
1633.6	623.705	1636.6	361.118	1633.6	623.705	1633.6	1518.46
1634.45	464.028	1637.45	-280.904	1634.45	464.028	1634.45	134.44
1635.3	656.283	1638.3	83.5988	1635.3	656.283	1635.3	393.084
1636.15	501.108	1639.15	-20.5502	1636.15	501.108	1636.15	386.566
1637	478.505	1640	-22.0795	1637	478.505	1637	-306.534
1637.84	618.007	1640.84	-97.7327	1637.84	618.007	1637.84	567.486
1638.69	617.636	1641.69	-11.8008	1638.69	617.636	1638.69	581.106
1639.54	347.626	1642.54	-165.067	1639.54	347.626	1639.54	155.366
1640.39	512.407	1643.39	126.272	1640.39	512.407	1640.39	112.528
1641.24	534.294	1644.24	10.3199	1641.24	534.294	1641.24	382.016
1642.08	340.946	1645.08	203.468	1642.08	340.946	1642.08	819.481
1642.93	498.58	1645.93	257.54	1642.93	498.58	1642.93	366.128
1643.78	387.859	1646.78	24.9515	1643.78	387.859	1643.78	729.556
1644.63	380.41	1647.63	-282.001	1644.63	380.41	1644.63	744.717
1645.47	375.939	1648.47	481.647	1645.47	375.939	1645.47	638.654
1646.32	253.451	1649.32	-177.606	1646.32	253.451	1646.32	-128.831
1647.17	392.208	1650.17	-259.001	1647.17	392.208	1647.17	785.838
1648.01	353.88	1651.01	-60.4425	1648.01	353.88	1648.01	342.389
1648.86	411.559	1651.86	249.887	1648.86	411.559	1648.86	297.19
1649.71	287.638	1652.71	-54.5259	1649.71	287.638	1649.71	316.684
1650.55	270.031	1653.55	308.072	1650.55	270.031	1650.55	46.406
1651.4	227.341	1651.4	91.1916	1651.4	227.341	1651.4	-85.3806
1652.25	437.316	1652.25	-188.32	1652.25	437.316	1652.25	246.444
1653.09	295.65	1653.09	-93.0648	1653.09	295.65	1653.09	838.174
1653.94	279.601	1653.94	-465.336	1653.94	279.601	1653.94	406.997
1654.78	299.026	1654.78	60.5775	1654.78	299.026	1654.78	229.626
1655.63	263.772	1655.63	-386.707	1655.63	263.772	1655.63	418.559
1656.47	348.287	1656.47	-234.238	1656.47	348.287	1656.47	512.585
1657.32	202.117	1657.32	-102.91	1657.32	202.117	1657.32	201.053
1658.16	298.494	1658.16	338.636	1658.16	298.494	1658.16	-178.976
1659.01	221.81	1659.01	84.4566	1659.01	221.81	1659.01	742.538
1659.85	261.992	1659.85	110.878	1659.85	261.992	1659.85	163.479
1660.7	188.232	1660.7	110.189	1660.7	188.232	1660.7	646.554
1661.54	289.104	1661.54	366.606	1661.54	289.104	1661.54	433.675
1662.39	234.561	1662.39	-22.8938	1662.39	234.561	1662.39	-457.748
1663.23	156.281	1663.23	143.797	1663.23	156.281	1663.23	-455.448
1664.07	264.575	1664.07	203.443	1664.07	264.575	1664.07	867.603
1664.92	275.142	1664.92	-33.6237	1664.92	275.142	1664.92	718.264
1665.76	236.786	1665.76	155.466	1665.76	236.786	1665.76	1152.22
1666.61	345.117	1666.61	-38.1534	1666.61	345.117	1666.61	880.56
1667.45	192.603	1667.45	630.285	1667.45	192.603	1667.45	-37.8013
1668.29	308.319	1668.29	-59.3332	1668.29	308.319	1668.29	-11.1572
1669.14	397.369	1669.14	303.008	1669.14	397.369	1669.14	1044
1669.98	275.846	1669.98	507.843	1669.98	275.846	1669.98	1449.58
1670.82	366.337	1670.82	205.079	1670.82	366.337	1670.82	466.68
1671.66	176.473	1671.66	907.486	1671.66	176.473	1671.66	696.384
1672.51	232.802	1672.51	675.014	1672.51	232.802	1672.51	219.515
1673.35	177.809	1673.35	655.702	1673.35	177.809	1673.35	596.727
1674.19	272.655	1674.19	386.615	1674.19	272.655	1674.19	753.952
1675.03	336.318	1675.03	514.813	1675.03	336.318	1675.03	756.382
1675.87	407.385	1675.87	808.902	1675.87	407.385	1675.87	1084.95
1676.72	251.26	1676.72	853.203	1676.72	251.26	1676.72	979.562
1677.56	323.726	1677.56	273.335	1677.56	323.726	1677.56	1345.91
1678.4	439.246	1678.4	881.156	1678.4	439.246	1678.4	1186.06
1679.24	361.62	1679.24	517.152	1679.24	361.62	1679.24	1070.22
1680.08	344.833	1680.08	574.6	1680.08	344.833	1680.08	442.678
1680.92	350.275	1680.92	697.04	1680.92	350.275	1680.92	1380.8
1681.76	260.531	1681.76	646.685	1681.76	260.531	1681.76	862.044
1682.61	341.674	1682.61	1012.16	1682.61	341.674	1682.61	1056.18
1683.45	332.068	1683.45	503.055	1683.45	332.068	1683.45	1035.71
1684.29	384.851	1684.29	1096.84	1684.29	384.851	1684.29	1089.06
1685.13	327.517	1685.13	488.59	1685.13	327.517	1685.13	1216.24
1685.97	432.252	1685.97	403.39	1685.97	432.252	1685.97	834.121
1686.81	362.861	1686.81	832.583	1686.81	362.861	1686.81	609.026
1687.65	397.549	1687.65	764.473	1687.65	397.549	1687.65	499.361
1688.49	326.49	1688.49	975.77	1688.49	326.49	1688.49	1189.86
1689.33	484.585	1689.33	835.416	1689.33	484.585	1689.33	1117.8
1690.17	349.334	1690.17	1063.88	1690.17	349.334	1690.17	1843.21
1691.01	324.151	1691.01	577.22	1691.01	324.151	1691.01	1201.19
1691.84	403.127	1691.84	700.683	1691.84	403.127	1691.84	1782.7
1692.68	355.426	1692.68	829.763	1692.68	355.426	1692.68	725.154
1693.52	295.704	1693.52	907.848	1693.52	295.704	1693.52	1111.92
1694.36	328.259	1694.36	890.207	1694.36	328.259	1694.36	1277.68
1695.2	412.903	1695.2	1012.29	1695.2	412.903	1695.2	1511.48
1696.04	402.071	1696.04	788.188	1696.04	402.071	1696.04	1264.75
1696.88	409.032	1696.88	381.741	1696.88	409.032	1696.88	1005.43
1697.72	400.98	1697.72	586.19	1697.72	400.98	1697.72	694.733
1698.55	267.524	1698.55	503.979	1698.55	267.524	1698.55	1481.07
1699.39	362.168	1699.39	337.836	1699.39	362.168	1699.39	775.355
1700.23	209.069	1700.23	645.729	1700.23	209.069	1700.23	820.774
1701.07	336.353	1701.07	257.978	1701.07	336.353	1701.07	734.304
1701.9	402.358	1701.9	678.675	1701.9	402.358	1701.9	1187.5
1702.74	280.202	1702.74	540.869	1702.74	280.202	1702.74	1410.38
1703.58	274.344	1703.58	145.865	1703.58	274.344	1703.58	722.005
1704.42	416.199	1704.42	96.8141	1704.42	416.199	1704.42	1314.03
1705.25	77.0575	1705.25	364.024	1705.25	77.0575	1705.25	1496.44
1706.09	143.999	1706.09	176.871	1706.09	143.999	1706.09	1412.44
1706.93	243.709	1706.93	228.356	1706.93	243.709	1706.93	1312.87
1707.76	232.735	1707.76	685.962	1707.76	232.735	1707.76	1099.11
1708.6	84.1469	1708.6	533.614	1708.6	84.1469	1708.6	693.392
1709.44	129.701	1709.44	485.513	1709.44	129.701	1709.44	1357.21
1710.27	216.986	1710.27	428.09	1710.27	216.986	1710.27	797.716
1711.11	38.0173	1711.11	744.142	1711.11	38.0173	1711.11	709.955
1711.94	135.515	1711.94	599.34	1711.94	135.515	1711.94	612.595
1712.78	35.4749	1712.78	175.94	1712.78	35.4749	1712.78	1106.95
1713.61	45.9547	1713.61	533.018	1713.61	45.9547	1713.61	233.48
1714.45	5.43591	1714.45	66.918	1714.45	5.43591	1714.45	1256.45
1715.29	81.4921	1715.29	94.2089	1715.29	81.4921	1715.29	692.808
1716.12	70.596	1716.12	303.805	1716.12	70.596	1716.12	801.95
1716.96	40.1004	1716.96	408.36	1716.96	40.1004	1716.96	200.917
1717.79	30.3919	1717.79	338.944	1717.79	30.3919	1717.79	1500.71
1718.63	2.57087	1718.63	350.065	1718.63	2.57087	1718.63	1242.84
1719.46	43.4718	1719.46	265.018	1719.46	43.4718	1719.46	558.905
1720.29	-1.1626	1720.29	422.327	1720.29	-1.1626	1720.29	317.578
1721.13	-17.4866	1721.13	273.721	1721.13	-17.4866	1721.13	378.243
1721.96	-71.4583	1721.96	-37.0894	1721.96	-71.4583	1721.96	621.161
1722.8	-85.1262	1722.8	122.341	1722.8	-85.1262	1722.8	458.872
1723.63	-37.5153	1723.63	-282.144	1723.63	-37.5153	1723.63	919.564
1724.46	-92.013	1724.46	347.51	1724.46	-92.013	1724.46	738.08
1725.3	31.7736	1725.3	-426.573	1725.3	31.7736	1725.3	1008.83
1726.13	-8.07273	1726.13	220.686	1726.13	-8.07273	1726.13	-79.8349
1726.96	-190.62	1726.96	-104.218	1726.96	-190.62	1726.96	414.688
1727.8	-122.821	1727.8	602.758	1727.8	-122.821	1727.8	293.618
1728.63	-151.235	1728.63	295.245	1728.63	-151.235	1728.63	-218.266
1729.46	-121.302	1729.46	-3.64904	1729.46	-121.302	1729.46	286.694
1730.3	-25.4735	1730.3	303.55	1730.3	-25.4735	1730.3	629.103
1731.13	-108.481	1731.13	-584.56	1731.13	-108.481	1731.13	58.1589
1731.96	-130.133	1731.96	337.777	1731.96	-130.133	1731.96	663.737
1732.79	-177.513	1732.79	-331.894	1732.79	-177.513	1732.79	328.709
1733.62	-181.535	1733.62	-314.062	1733.62	-181.535	1733.62	425.596
1734.46	-80.5629	1734.46	277.444	1734.46	-80.5629	1734.46	-79.0632
1735.29	24.7425	1735.29	192.668	1735.29	24.7425	1735.29	515.48
1736.12	-47.461	1736.12	-316.234	1736.12	-47.461	1736.12	355.138
1736.95	-83.8092	1736.95	-350.557	1736.95	-83.8092	1736.95	-52.388
1737.78	-36.175	1737.78	-261.867	1737.78	-36.175	1737.78	315.133
1738.61	-106.017	1738.61	295.758	1738.61	-106.017	1738.61	643.079
1739.45	-106.888	1739.45	-232.553	1739.45	-106.888	1739.45	1232.23
1740.28	-74.8864	1740.28	180.352	1740.28	-74.8864	1740.28	440.081
1741.11	36.6559	1741.11	144.808	1741.11	36.6559	1741.11	209.742
1741.94	-94.2372	1741.94	124.051	1741.94	-94.2372	1741.94	511.399
1742.77	-129.066	1742.77	304.712	1742.77	-129.066	1742.77	273.763
1743.6	-39.1844	1743.6	-159.062	1743.6	-39.1844	1743.6	423.796
1744.43	-157.248	1744.43	-5.97421	1744.43	-157.248	1744.43	790.07
1745.26	-114.453	1745.26	-87.9761	1745.26	-114.453	1745.26	481.277
1746.09	-23.669	1746.09	-230.49	1746.09	-23.669	1746.09	939.845
1746.92	-163.537	1746.92	-207.607	1746.92	-163.537	1746.92	674.947
1747.75	-37.0185	1747.75	589.397	1747.75	-37.0185	1747.75	331.013
1748.58	1.92352	1748.58	120.718	1748.58	1.92352	1748.58	287.711
1749.41	-37.7156	1749.41	-149.44	1749.41	-37.7156	1749.41	955.116
1750.24	-91.1619	1750.24	303.564	1750.24	-91.1619	1750.24	880.545
1751.07	-99.6264	1751.07	5.70323	1751.07	-99.6264	1751.07	148.043
1751.9	-124.904	1751.9	-42.2168	1751.9	-124.904	1751.9	578.718
1752.72	7.91885	1752.72	422.331	1752.72	7.91885	1752.72	523.331
1753.55	-70.5831	1753.55	-310.832	1753.55	-70.5831	1753.55	497.482
1754.38	-93.5108	1754.38	189.518	1754.38	-93.5108	1754.38	1098.59
1755.21	-65.3606	1755.21	342.741	1755.21	-65.3606	1755.21	474.107
1756.04	-34.3953	1756.04	187.897	1756.04	-34.3953	1756.04	660.698
1756.87	-39.8544	1756.87	-51.7896	1756.87	-39.8544	1756.87	502.61
1757.69	11.8264	1757.69	589.784	1757.69	11.8264	1757.69	392.164
1758.52	37.6677	1758.52	600.184	1758.52	37.6677	1758.52	1126.59
1759.35	-19.7422	1759.35	214.666	1759.35	-19.7422	1759.35	1075.4
1760.18	-69.8202	1760.18	321.127	1760.18	-69.8202	1760.18	606.711
1761.01	41.5247	1761.01	255.138	1761.01	41.5247	1761.01	502.825
1761.83	75.6398	1761.83	-125.42	1761.83	75.6398	1761.83	1035.89
1762.66	44.6097	1762.66	-192.061	1762.66	44.6097	1762.66	1254.2
1763.49	14.8893	1763.49	82.5721	1763.49	14.8893	1763.49	456.307
1764.31	62.0486	1764.31	30.495	1764.31	62.0486	1764.31	1081.52
1765.14	90.91	1765.14	171.646	1765.14	90.91	1765.14	551.219
1765.97	28.8671	1765.97	291.39	1765.97	28.8671	1765.97	1423.42
1766.79	129.948	1766.79	-76.1178	1766.79	129.948	1766.79	909.926
1767.62	58.4533	1767.62	439.374	1767.62	58.4533	1767.62	894.825
1768.45	89.6369	1768.45	494.817	1768.45	89.6369	1768.45	991.063
1769.27	152.418	1769.27	395.636	1769.27	152.418	1769.27	339.196
1770.1	128.797	1770.1	-48.9356	1770.1	128.797	1770.1	891.205
1770.92	168.557	1770.92	262.9	1770.92	168.557	1770.92	937.205
1771.75	109.772	1771.75	613.912	1771.75	109.772	1771.75	670.726
1772.58	117.427	1772.58	758.809	1772.58	117.427	1772.58	903.236
1773.4	115.819	1773.4	212.848	1773.4	115.819	1773.4	789.905
1774.23	118.609	1774.23	348.037	1774.23	118.609	1774.23	1003.1
1775.05	237.88	1775.05	473.875	1775.05	237.88	1775.05	470.378
1775.88	173.706	1775.88	-261.209	1775.88	173.706	1775.88	809.641
1776.7	203.302	1776.7	348.919	1776.7	203.302	1776.7	1039.28
1777.53	152.437	1777.53	161.657	1777.53	152.437	1777.53	589.322
1778.35	236.316	1778.35	316.639	1778.35	236.316	1778.35	572.173
1779.17	220.001	1779.17	416.776	1779.17	220.001	1779.17	912.241
1780	268.763	1780	807.813	1780	268.763	1780	587.563
1780.82	241.544	1780.82	133.873	1780.82	241.544	1780.82	881.007
1781.65	355.277	1781.65	308.943	1781.65	355.277	1781.65	482.155
1782.47	312.612	1782.47	292.567	1782.47	312.612	1782.47	568.087
1783.29	306.219	1783.29	300.148	1783.29	306.219	1783.29	532.024
1784.12	349.794	1784.12	407.59	1784.12	349.794	1784.12	1160.13
1784.94	349.213	1784.94	98.7874	1784.94	349.213	1784.94	691.781
1785.76	483.634	1785.76	606.421	1785.76	483.634	1785.76	741.921
1786.59	378.054	1786.59	509.503	1786.59	378.054	1786.59	867.385
1787.41	357.353	1787.41	494.24	1787.41	357.353	1787.41	882.915
1788.23	398.807	1788.23	305.461	1788.23	398.807	1788.23	751.992
1789.06	349.008	1789.06	95.0225	1789.06	349.008	1789.06	1173.45
1789.88	393.277	1789.88	492.023	1789.88	393.277	1789.88	928.838
1790.7	511.919	1790.7	694.279	1790.7	511.919	1790.7	726.075
1791.52	470.875	1791.52	695.61	1791.52	470.875	1791.52	467.895
1792.35	520.946	1792.35	429.019	1792.35	520.946	1792.35	646.878
1793.17	429.486	1793.17	298.852	1793.17	429.486	1793.17	1172.01
1793.99	468.689	1793.99	-99.3812	1793.99	468.689	1793.99	899.734
1794.81	545.831	1794.81	518.049	1794.81	545.831	1794.81	383.358
1795.63	598.556	1795.63	322.903	1795.63	598.556	1795.63	712.094
1796.45	509.681	1796.45	456.028	1796.45	509.681	1796.45	1302.05
1797.28	524.19	1797.28	-628.695	1797.28	524.19	1797.28	807.952
1798.1	464.002	1798.1	882.728	1798.1	464.002	1798.1	818.436
1798.92	584.872	1798.92	235.472	1798.92	584.872	1798.92	1123.65
1799.74	530.582	1799.74	616.997	1799.74	530.582	1799.74	1266.94
1800.56	601.07	1800.56	370.836	1800.56	601.07	1800.56	998.449
1801.38	650.171	1801.38	316.16	1801.38	650.171	1801.38	1058.26
1802.2	645.881	1802.2	251.97	1802.2	645.881	1802.2	955.97
1803.02	611.029	1803.02	351.962	1803.02	611.029	1803.02	1246.15
1803.84	591.321	1803.84	-182.355	1803.84	591.321	1803.84	974.963
1804.66	685.846	1804.66	584.501	1804.66	685.846	1804.66	1193.87
1805.48	676.655	1805.48	186.524	1805.48	676.655	1805.48	854.252
1806.3	664.327	1806.3	443.7	1806.3	664.327	1806.3	556.584
1807.12	674.792	1807.12	316.288	1807.12	674.792	1807.12	770.598
1807.94	668.406	1807.94	850.44	1807.94	668.406	1807.94	538.671
1808.76	608.543	1808.76	371.441	1808.76	608.543	1808.76	1437.99
1809.58	663.018	1809.58	474.766	1809.58	663.018	1809.58	908.838
1810.4	778.476	1810.4	-154.758	1810.4	778.476	1810.4	681.034
1811.22	722.952	1811.22	390.399	1811.22	722.952	1811.22	913.473
1812.04	667.332	1812.04	501.815	1812.04	667.332	1812.04	907.214
1812.85	828.414	1812.85	902.984	1812.85	828.414	1812.85	1162.94
1813.67	664.224	1813.67	977.118	1813.67	664.224	1813.67	1378.42
1814.49	797.738	1814.49	375.807	1814.49	797.738	1814.49	1125.97
1815.31	705.139	1815.31	168.033	1815.31	705.139	1815.31	842.249
1816.13	711.754	1816.13	344.829	1816.13	711.754	1816.13	869.489
1816.95	782.476	1816.95	463.231	1816.95	782.476	1816.95	1253.69
1817.76	680.436	1817.76	477.348	1817.76	680.436	1817.76	799.833
1818.58	732.694	1818.58	598.095	1818.58	732.694	1818.58	1133.97
1819.4	769.62	1819.4	333.209	1819.4	769.62	1819.4	1183.21
1820.22	762.143	1820.22	450.131	1820.22	762.143	1820.22	932.124
1821.03	766.814	1821.03	737.988	1821.03	766.814	1821.03	1255.38
1821.85	716.373	1821.85	520.761	1821.85	716.373	1821.85	1559.76
1822.67	598.535	1822.67	290.826	1822.67	598.535	1822.67	1055.8
1823.48	746.829	1823.48	75.7082	1823.48	746.829	1823.48	648.969
1824.3	711.47	1824.3	420.273	1824.3	711.47	1824.3	575.004
1825.12	694.41	1825.12	449.225	1825.12	694.41	1825.12	555.486
1825.93	694.106	1825.93	79.7262	1825.93	694.106	1825.93	1193.65
1826.75	765.721	1826.75	166.012	1826.75	765.721	1826.75	584.97
1827.57	629.022	1827.57	696.052	1827.57	629.022	1827.57	924.971
1828.38	708.181	1828.38	-112.889	1828.38	708.181	1828.38	660.95
1829.2	704.593	1829.2	-233.103	1829.2	704.593	1829.2	678.089
1830.01	653.432	1830.01	268.324	1830.01	653.432	1830.01	1439.28
1830.83	761.598	1830.83	377.19	1830.83	761.598	1830.83	1234.6
1831.65	679.676	1831.65	458.09	1831.65	679.676	1831.65	845.288
1832.46	752.497	1832.46	900.391	1832.46	752.497	1832.46	804.742
1833.28	779.299	1833.28	-135.666	1833.28	779.299	1833.28	1061
1834.09	638.889	1834.09	140.225	1834.09	638.889	1834.09	973.197
1834.91	679.386	1834.91	642.803	1834.91	679.386	1834.91	869.384
1835.72	577.156	1835.72	832.17	1835.72	577.156	1835.72	725.019
1836.54	635.967	1836.54	471.896	1836.54	635.967	1836.54	920.584
1837.35	679.38	1837.35	503.923	1837.35	679.38	1837.35	563.13
1838.17	690.545	1838.17	259.271	1838.17	690.545	1838.17	763.598
1838.98	713.933	1838.98	167.611	1838.98	713.933	1838.98	948.151
1839.79	640.553	1839.79	646.648	1839.79	640.553	1839.79	-19.3986
1840.61	636.218	1840.61	243.98	1840.61	636.218	1840.61	710.484
1841.42	576.527	1841.42	393.664	1841.42	576.527	1841.42	334.143
1842.24	524.471	1842.24	241.903	1842.24	524.471	1842.24	814.202
1843.05	553.763	1843.05	366.22	1843.05	553.763	1843.05	86.1828
1843.86	563.047	1843.86	219.715	1843.86	563.047	1843.86	503.641
1844.68	575.381	1844.68	306.374	1844.68	575.381	1844.68	-84.5394
1845.49	576.898	1845.49	395.723	1845.49	576.898	1845.49	463.982
1846.3	572.227	1846.3	515.453	1846.3	572.227	1846.3	553.915
1847.11	486.017	1847.11	-97.119	1847.11	486.017	1847.11	178.88
1847.93	613.529	1847.93	270.938	1847.93	613.529	1847.93	553.626
1848.74	502.604	1848.74	324.924	1848.74	502.604	1848.74	506.428
1849.55	453.144	1849.55	409.313	1849.55	453.144	1849.55	710.923
1850.36	499.032	1850.36	601.062	1850.36	499.032	1850.36	404.028
1851.18	572.616	1851.18	346.199	1851.18	572.616	1851.18	727.418
1851.99	596.916	1851.99	361.776	1851.99	596.916	1851.99	379.218
1852.8	444.146	1852.8	259.985	1852.8	444.146	1852.8	113.448
1853.61	500.7	1853.61	-131.683	1853.61	500.7	1853.61	598.416
1854.42	551.078	1854.42	-80.3165	1854.42	551.078	1854.42	657.919
1855.24	422.782	1855.24	765.51	1855.24	422.782	1855.24	322.546
1856.05	571.693	1856.05	492.817	1856.05	571.693	1856.05	710.555
1856.86	460.231	1856.86	62.5184	1856.86	460.231	1856.86	161.315
1857.67	532.084	1857.67	334.456	1857.67	532.084	1857.67	736.308
1858.48	426.681	1858.48	661.629	1858.48	426.681	1858.48	352.227
1859.29	382.877	1859.29	371.938	1859.29	382.877	1859.29	272.697
1860.1	541.012	1860.1	17.0538	1860.1	541.012	1860.1	78.4899
1860.91	430.845	1860.91	44.1618	1860.91	430.845	1860.91	309.292
1861.72	490.275	1861.72	-61.693	1861.72	490.275	1861.72	-86.5736
1862.53	480.281	1862.53	-38.3282	1862.53	480.281	1862.53	306.713
1863.34	442.486	1863.34	176.042	1863.34	442.486	1863.34	-148.995
1864.15	457.122	1864.15	300.664	1864.15	457.122	1864.15	1092.08
1864.96	408.459	1864.96	298.454	1864.96	408.459	1864.96	1044.5
1865.77	568.15	1865.77	48.9479	1865.77	568.15	1865.77	996.446
1866.58	340.35	1866.58	296.195	1866.58	340.35	1866.58	947.905
1867.39	481.512	1867.39	604.991	1867.39	481.512	1867.39	898.882
1868.2	353.966	1868.2	48.7007	1868.2	353.966	1868.2	849.384
1869.01	434.893	1869.01	332.249	1869.01	434.893	1869.01	799.413
1869.82	412.315	1869.82	266.438	1869.82	412.315	1869.82	748.973
1870.63	449.975	1870.63	206.498	1870.63	449.975	1870.63	698.067
1871.44	368.628	1871.44	640.809	1871.44	368.628	1871.44	646.699
1872.25	288.782	1872.25	184.634	1872.25	288.782	1872.25	594.872
1873.06	371.224	1873.06	170.188	1873.06	371.224	1873.06	542.591
1873.86	252.651	1873.86	121.435	1873.86	252.651	1873.86	489.868
1874.67	415.504	1874.67	-38.9441	1874.67	415.504	1874.67	270.34
1875.48	360.301	1875.48	60.2166	1875.48	360.301	1875.48	424.58
1876.29	311.255	1876.29	270.536	1876.29	311.255	1876.29	405.127
1877.1	361.206	1877.1	808.696	1877.1	361.206	1877.1	397.572
1877.9	403.413	1877.9	322.281	1877.9	403.413	1877.9	516.456
1878.71	233.584	1878.71	-71.6688	1878.71	233.584	1878.71	696.817
1879.52	331.505	1879.52	-236.882	1879.52	331.505	1879.52	341.137
1880.33	293.196	1880.33	823.897	1880.33	293.196	1880.33	111.846
1881.13	279.631	1881.13	196.796	1881.13	279.631	1881.13	411.656
1881.94	267.615	1881.94	-117.87	1881.94	267.615	1881.94	540.73
1882.75	320.65	1882.75	180.58	1882.75	320.65	1882.75	68.3382
1883.55	325.654	1883.55	76.0471	1883.55	325.654	1883.55	100.455
1884.36	293.473	1884.36	178.917	1884.36	293.473	1884.36	333.587
1885.17	331.023	1885.17	337.395	1885.17	331.023	1885.17	547.762
1885.97	391.82	1885.97	86.4502	1885.97	391.82	1885.97	234.529
1886.78	302.251	1886.78	387.171	1886.78	302.251	1886.78	54.0871
1887.59	259.165	1887.59	27.1841	1887.59	259.165	1887.59	400.395
1888.39	268.779	1888.39	-50.8695	1888.39	268.779	1888.39	-826.257
1889.2	371.473	1889.2	63.2066	1889.2	371.473	1889.2	493.342
1890	345.408	1890	139.873	1890	345.408	1890	-576.29
1890.81	378.304	1890.81	-106.383	1890.81	378.304	1890.81	832.97
1891.61	255.991	1891.61	-241.184	1891.61	255.991	1891.61	-32.919
1892.42	259.371	1892.42	-264.447	1892.42	259.371	1892.42	-157.536
1893.22	256.52	1893.22	-51.9348	1893.22	256.52	1893.22	130.388
1894.03	360.811	1894.03	387.181	1894.03	360.811	1894.03	172.661
1894.83	274.091	1894.83	705.117	1894.83	274.091	1894.83	664.948
1895.64	339.565	1895.64	125.186	1895.64	339.565	1895.64	-141.559
1896.44	294.735	1896.44	82.4071	1896.44	294.735	1896.44	291.03
1897.25	321.364	1897.25	157.546	1897.25	321.364	1897.25	-90.8317
1898.05	267.166	1898.05	114.421	1898.05	267.166	1898.05	52.093
1898.86	290.665	1898.86	-74.9773	1898.86	290.665	1898.86	679.632
1899.66	331.248	1899.66	-426.29	1899.66	331.248	1899.66	209.473
1900.46	259.88	1900.46	313.64	1900.46	259.88	1900.46	205.248
1901.27	264.686	1901.27	484.5	1901.27	264.686	1901.27	219.306
1902.07	316.128	1902.07	179.308	1902.07	316.128	1902.07	177.028
1902.88	260.243	1902.88	63.6687	1902.88	260.243	1902.88	97.0284
1903.68	321.007	1903.68	-154.854	1903.68	321.007	1903.68	209.596
1904.48	305.522	1904.48	-87.2521	1904.48	305.522	1904.48	583.286
1905.29	342.944	1905.29	151.456	1905.29	342.944	1905.29	673.473
1906.09	179.538	1906.09	284.245	1906.09	179.538	1906.09	90.8684
1906.89	249.602	1906.89	217.661	1906.89	249.602	1906.89	40.2077
1907.69	243.369	1907.69	-303.778	1907.69	243.369	1907.69	-160.298
1908.5	265.159	1908.5	196.203	1908.5	265.159	1908.5	595.072
1909.3	314.967	1909.3	94.9355	1909.3	314.967	1909.3	334.737
1910.1	324.264	1910.1	-118.657	1910.1	324.264	1910.1	563.201
1910.9	254.073	1910.9	-11.431	1910.9	254.073	1910.9	199.28
1911.71	224.369	1911.71	195.482	1911.71	224.369	1911.71	539.357
1912.51	272.564	1912.51	315.055	1912.51	272.564	1912.51	533.198
1913.31	222.535	1913.31	347.26	1913.31	222.535	1913.31	473.717
1914.11	228.602	1914.11	-104.006	1914.11	228.602	1914.11	494.993
1914.91	307.948	1914.91	408.295	1914.91	307.948	1914.91	263.322
1915.71	240.675	1915.71	265.549	1915.71	240.675	1915.71	-46.7193
1916.52	181.166	1916.52	219.406	1916.52	181.166	1916.52	494.633
1917.32	205.864	1917.32	138.823	1917.32	205.864	1917.32	293.161
1918.12	236.788	1918.12	454.529	1918.12	236.788	1918.12	765.515
1918.92	281.747	1918.92	145.912	1918.92	281.747	1918.92	379.26
1919.72	222.099	1919.72	249.259	1919.72	222.099	1919.72	201.783
1920.52	182.705	1920.52	255.762	1920.52	182.705	1920.52	314.387
1921.32	266.643	1921.32	149.762	1921.32	266.643	1921.32	398.644
1922.12	181.896	1922.12	43.6621	1922.12	181.896	1922.12	601.361
1922.92	254.875	1922.92	356.131	1922.92	254.875	1922.92	947.598
1923.72	199.73	1923.72	-128.199	1923.72	199.73	1923.72	340.592
1924.52	158.605	1924.52	-287.702	1924.52	158.605	1924.52	548.853
1925.32	198.712	1925.32	359.184	1925.32	198.712	1925.32	428.702
1926.12	191.908	1926.12	477.862	1926.12	191.908	1926.12	1343.11
1926.92	255.43	1926.92	236.925	1926.92	255.43	1926.92	719.101
1927.72	225.119	1927.72	-135.502	1927.72	225.119	1927.72	32.08
1928.52	111.876	1928.52	236.364	1928.52	111.876	1928.52	161
1929.32	208.178	1929.32	598.913	1929.32	208.178	1929.32	943.59
1930.12	205.917	1930.12	457.743	1930.12	205.917	1930.12	621.638
1930.91	213.004	1930.91	688.877	1930.91	213.004	1930.91	534.08
1931.71	187.206	1931.71	397.309	1931.71	187.206	1931.71	1075.4
1932.51	294.419	1932.51	518.829	1932.51	294.419	1932.51	195.354
1933.31	187.151	1933.31	136.206	1933.31	187.151	1933.31	438.882
1934.11	270.848	1934.11	101.009	1934.11	270.848	1934.11	337.782
1934.91	191.665	1934.91	416.545	1934.91	191.665	1934.91	230.166
1935.7	195.432	1935.7	-120.002	1935.7	195.432	1935.7	3.27015
1936.5	191.21	1936.5	458.661	1936.5	191.21	1936.5	70.598
1937.3	186.984	1937.3	376.216	1937.3	186.984	1937.3	97.0008
1938.1	182.755	1938.1	215.316	1938.1	182.755	1938.1	345.745
1938.9	178.523	1938.9	731.416	1938.9	178.523	1938.9	-110.972
1939.69	174.28	1939.69	-31.6313	1939.69	174.28	1939.69	686.128
1940.49	170.04	1940.49	199.084	1940.49	170.04	1940.49	429.62
1941.29	165.798	1941.29	269.842	1941.29	165.798	1941.29	-31.0328
1942.08	161.544	1942.08	136.632	1942.08	161.544	1942.08	273.407
1942.88	157.295	1942.88	364.12	1942.88	157.295	1942.88	474.208
1943.68	226.614	1943.68	670.053	1943.68	226.614	1943.68	257.543
1944.47	186.063	1944.47	677.834	1944.47	186.063	1944.47	106.555
1945.27	197.261	1945.27	848.779	1945.27	197.261	1945.27	184.476
1946.07	126.796	1946.07	727.715	1946.07	126.796	1946.07	918.424
1946.86	141.044	1946.86	468.347	1946.86	141.044	1946.86	625.657
1947.66	200.803	1947.66	604.537	1947.66	200.803	1947.66	652.955
1948.45	175.725	1948.45	266.358	1948.45	175.725	1948.45	344.018
1949.25	182.022	1949.25	546.898	1949.25	182.022	1949.25	304.987
1950.05	136.434	1950.05	26.1803	1950.05	136.434	1950.05	290.929
1950.84	145.78	1950.84	963.407	1950.84	145.78	1950.84	666.434
1951.64	73.3708	1951.64	278.949	1951.64	73.3708	1951.64	909.884
1952.43	176.94	1952.43	945.978	1952.43	176.94	1952.43	203.872
1953.23	135.871	1953.23	883.668	1953.23	135.871	1953.23	396.738
1954.02	195.373	1954.02	1063.38	1954.02	195.373	1954.02	23.484
1954.82	168.361	1954.82	541.649	1954.82	168.361	1954.82	713.084
1955.61	161.738	1955.61	843.851	1955.61	161.738	1955.61	616.337
1956.41	151.93	1956.41	1089.43	1956.41	151.93	1956.41	720.784
1957.2	239.622	1957.2	573.42	1957.2	239.622	1957.2	888.103
1957.99	136.878	1957.99	812.521	1957.99	136.878	1957.99	841.335
1958.79	137.944	1958.79	566.821	1958.79	137.944	1958.79	605.538
1959.58	146.83	1959.58	843.57	1959.58	146.83	1959.58	98.8012
1960.38	201.341	1960.38	660.557	1960.38	201.341	1960.38	284.556
1961.17	203.85	1961.17	716.728	1961.17	203.85	1961.17	816.74
1961.96	132.285	1961.96	820.058	1961.96	132.285	1961.96	851.29
1962.76	205.585	1962.76	841.407	1962.76	205.585	1962.76	617.933
1963.55	162.262	1963.55	1234.47	1963.55	162.262	1963.55	119.729
1964.34	126.757	1964.34	480.346	1964.34	126.757	1964.34	1216.01
1965.14	190.492	1965.14	936.308	1965.14	190.492	1965.14	780.591
1965.93	187.986	1965.93	1001.35	1965.93	187.986	1965.93	1003.88
1966.72	202.774	1966.72	968.552	1966.72	202.774	1966.72	643.815
1967.52	157.6	1967.52	604.487	1967.52	157.6	1967.52	665.14
1968.31	213.294	1968.31	1009.82	1968.31	213.294	1968.31	323.674
1969.1	158.538	1969.1	825.203	1969.1	158.538	1969.1	587.746
1969.89	141.576	1969.89	810.796	1969.89	141.576	1969.89	533.14
1970.69	201.883	1970.69	1216	1970.69	201.883	1970.69	1248.45
1971.48	107.489	1971.48	750.039	1971.48	107.489	1971.48	540.41
1972.27	205.584	1972.27	700.505	1972.27	205.584	1972.27	813.856
1973.06	183.677	1973.06	1455.98	1973.06	183.677	1973.06	774.725
1973.85	163.289	1973.85	1147.33	1973.85	163.289	1973.85	577.6
1974.64	201.273	1974.64	1397.51	1974.64	201.273	1974.64	367.693
1975.44	131.815	1975.44	1195.91	1975.44	131.815	1975.44	590.402
1976.23	229.734	1976.23	1414.31	1976.23	229.734	1976.23	1621.97
1977.02	133.287	1977.02	1414.62	1977.02	133.287	1977.02	836.74
1977.81	62.0405	1977.81	1566.48	1977.81	62.0405	1977.81	834.997
1978.6	147.196	1978.6	1534.93	1978.6	147.196	1978.6	912.194
1979.39	194.388	1979.39	1541.15	1979.39	194.388	1979.39	717.424
1980.18	160.909	1980.18	2015.25	1980.18	160.909	1980.18	993.666
1980.97	203.274	1980.97	1799.88	1980.97	203.274	1980.97	1216.14
1981.76	220.296	1981.76	1998.69	1981.76	220.296	1981.76	1580.95
1982.55	181.908	1982.55	1738.68	1982.55	181.908	1982.55	1097.89
1983.34	103.903	1983.34	1538.55	1983.34	103.903	1983.34	817.087
1984.13	147.669	1984.13	1987.01	1984.13	147.669	1984.13	979.175
1984.92	166.077	1984.92	1704.26	1984.92	166.077	1984.92	1372.29
1985.71	168.613	1985.71	2060.78	1985.71	168.613	1985.71	1550.16
1986.5	129.938	1986.5	2116.46	1986.5	129.938	1986.5	1778.66
1987.29	168.792	1987.29	2115	1987.29	168.792	1987.29	1190.05
1988.08	137.926	1988.08	2807.07	1988.08	137.926	1988.08	1263.15
1988.87	221.051	1988.87	2542.48	1988.87	221.051	1988.87	1412.2
1989.66	185.335	1989.66	2718.07	1989.66	185.335	1989.66	2476.92
1990.45	227.203	1990.45	2744.61	1990.45	227.203	1990.45	1104.86
1991.24	150.178	1991.24	2612.52	1991.24	150.178	1991.24	2195.02
1992.02	187.201	1992.02	3041.34	1992.02	187.201	1992.02	1735.26
1992.81	175.049	1992.81	3482.83	1992.81	175.049	1992.81	2090.08
1993.6	205.658	1993.6	2681.2	1993.6	205.658	1993.6	1319.15
1994.39	223.545	1994.39	3426.94	1994.39	223.545	1994.39	1499.36
1995.18	187.465	1995.18	3459.01	1995.18	187.465	1995.18	2526.5
1995.97	135.463	1995.97	3192.69	1995.97	135.463	1995.97	2046.82
1996.75	261.1	1996.75	3909.81	1996.75	261.1	1996.75	2233.26
1997.54	178.852	1997.54	4271.56	1997.54	178.852	1997.54	2489.46
1998.33	229.856	1998.33	4360.26	1998.33	229.856	1998.33	2075.85
1999.12	209.399	1999.12	4810.76	1999.12	209.399	1999.12	2950.98
1999.9	147.606	1999.9	4356.24	1999.9	147.606	1999.9	3870.76
2000.69	139.745	2000.69	4641.39	2000.69	139.745	2000.69	3101.11
2001.48	142.955	2001.48	5444.23	2001.48	142.955	2001.48	3052.14
2002.26	239.841	2002.26	5065.31	2002.26	239.841	2002.26	3851.31
2003.05	204.854	2003.05	5426.46	2003.05	204.854	2003.05	3646.51
2003.84	214.306	2003.84	4894.52	2003.84	214.306	2003.84	3101.47
2004.62	112.464	2004.62	5786.22	2004.62	112.464	2004.62	3808.49
2005.41	140.895	2005.41	5819.69	2005.41	140.895	2005.41	4712.73
2006.2	228.117	2006.2	5684.47	2006.2	228.117	2006.2	4402.51
2006.98	142.004	2006.98	6623.91	2006.98	142.004	2006.98	5478.63
2007.77	119.44	2007.77	6838.29	2007.77	119.44	2007.77	5177.71
2008.55	181.126	2008.55	6619.89	2008.55	181.126	2008.55	5951.84
2009.34	153.708	2009.34	6808.52	2009.34	153.708	2009.34	5338.84
2010.13	189.886	2010.13	6936.56	2010.13	189.886	2010.13	5661.11
2010.91	226.032	2010.91	7405	2010.91	226.032	2010.91	6269.8
2011.7	227.139	2011.7	7274.95	2011.7	227.139	2011.7	6190.95
2012.48	228.203	2012.48	7491.7	2012.48	228.203	2012.48	6016.44
2013.27	187.835	2013.27	7284.81	2013.27	187.835	2013.27	6787.48
2014.05	214.296	2014.05	7717.82	2014.05	214.296	2014.05	6211.44
2014.84	173.835	2014.84	7166.49	2014.84	173.835	2014.84	6657.59
2015.62	200.226	2015.62	7580.13	2015.62	200.226	2015.62	6807.46
2016.41	201.1	2016.41	7617.71	2016.41	201.1	2016.41	7795.29
2017.19	138.192	2017.19	7639.15	2017.19	138.192	2017.19	7279.02
2017.98	213.889	2017.98	7478.72	2017.98	213.889	2017.98	7900.4
2018.76	90.3142	2018.76	7528.44	2018.76	90.3142	2018.76	7820.46
2019.54	181.895	2019.54	7122	2019.54	181.895	2019.54	7523.53
2020.33	125.177	2020.33	7333.94	2020.33	125.177	2020.33	6760.72
2021.11	211.938	2021.11	7619.1	2021.11	211.938	2021.11	7251.09
2021.89	206.176	2021.89	7167.2	2021.89	206.176	2021.89	8066.86
2022.68	174.853	2022.68	6807.49	2022.68	174.853	2022.68	7207.6
2023.46	151.46	2023.46	6319.78	2023.46	151.46	2023.46	6341.53
2024.24	65.7838	2024.24	6351.98	2024.24	65.7838	2024.24	6215.53
2025.03	96.5686	2025.03	6447.84	2025.03	96.5686	2025.03	6095.71
2025.81	125.73	2025.81	6150.78	2025.81	125.73	2025.81	6694.11
2026.59	100.579	2026.59	6105.69	2026.59	100.579	2026.59	5612.81
2027.38	150.447	2027.38	6194.54	2027.38	150.447	2027.38	5875.64
2028.16	150.781	2028.16	6334.29	2028.16	150.781	2028.16	6365.23
2028.94	149.484	2028.94	6668.78	2028.94	149.484	2028.94	6580.05
2029.72	184.903	2029.72	5705.76	2029.72	184.903	2029.72	6750.05
2030.51	151.588	2030.51	5934.37	2030.51	151.588	2030.51	6405.36
2031.29	252.485	2031.29	6066.92	2031.29	252.485	2031.29	5520.18
2032.07	110.401	2032.07	6151.33	2032.07	110.401	2032.07	5718.39
2032.85	166.493	2032.85	5803.86	2032.85	166.493	2032.85	4714.18
2033.63	126.627	2033.63	6146.88	2033.63	126.627	2033.63	5126.26
2034.42	96.3153	2034.42	5232.7	2034.42	96.3153	2034.42	4997.73
2035.2	105.95	2035.2	5271.35	2035.2	105.95	2035.2	4382.71
2035.98	171.555	2035.98	5344.99	2035.98	171.555	2035.98	3725.73
2036.76	184.346	2036.76	4551.14	2036.76	184.346	2036.76	2978.75
2037.54	118.689	2037.54	4179.31	2037.54	118.689	2037.54	3210.81
2038.32	166.631	2038.32	3861.56	2038.32	166.631	2038.32	3327.54
2039.1	131.309	2039.1	3911.69	2039.1	131.309	2039.1	3748.32
2039.88	127.97	2039.88	4070.48	2039.88	127.97	2039.88	3077.03
2040.66	134.211	2040.66	3841.54	2040.66	134.211	2040.66	2651.98
2041.44	172.46	2041.44	3589.87	2041.44	172.46	2041.44	2851.3
2042.22	170.643	2042.22	3731.98	2042.22	170.643	2042.22	2476.99
2043	147.967	2043	3588.69	2043	147.967	2043	2137.62
2043.78	146.089	2043.78	3730.37	2043.78	146.089	2043.78	2320.41
2044.56	136.169	2044.56	3003.13	2044.56	136.169	2044.56	2612.07
2045.34	132.631	2045.34	3339.86	2045.34	132.631	2045.34	2544.56
2046.12	154.718	2046.12	3073.61	2046.12	154.718	2046.12	2149.77
2046.9	215.273	2046.9	2896.83	2046.9	215.273	2046.9	2145.95
2047.68	202.042	2047.68	2822.39	2047.68	202.042	2047.68	2135.53
2048.46	111.782	2048.46	2446.1	2048.46	111.782	2048.46	2240.43
2049.24	148.214	2049.24	2650.25	2049.24	148.214	2049.24	991.045
2050.02	183.029	2050.02	2860.64	2050.02	183.029	2050.02	1313.66
2050.8	140.792	2050.8	2326.16	2050.8	140.792	2050.8	1498.17
2051.58	124.199	2051.58	2394.81	2051.58	124.199	2051.58	1984.34
2052.36	200.694	2052.36	2004.08	2052.36	200.694	2052.36	1446.18
2053.13	174.42	2053.13	2197.43	2053.13	174.42	2053.13	1212.76
2053.91	157.75	2053.91	2194.69	2053.91	157.75	2053.91	908.398
2054.69	214.94	2054.69	1864.01	2054.69	214.94	2054.69	648.726
2055.47	262.486	2055.47	1709.68	2055.47	262.486	2055.47	581.564
2056.25	223.256	2056.25	1484.35	2056.25	223.256	2056.25	-330.996
2057.02	175.953	2057.02	1769.74	2057.02	175.953	2057.02	539.811
2057.8	139.865	2057.8	1540.62	2057.8	139.865	2057.8	639.187
2058.58	241.996	2058.58	1378.69	2058.58	241.996	2058.58	526.198
2059.36	209.077	2059.36	1615.2	2059.36	209.077	2059.36	612.354
2060.13	158.433	2060.13	2192.45	2060.13	158.433	2060.13	412.09
2060.91	178.523	2060.91	1714.51	2060.91	178.523	2060.91	1369.62
2061.69	129.424	2061.69	1921.46	2061.69	129.424	2061.69	-21.3957
2062.46	167.169	2062.46	1391.3	2062.46	167.169	2062.46	257.01
2063.24	206.516	2063.24	1758.66	2063.24	206.516	2063.24	-179.181
2064.02	110.659	2064.02	1305.04	2064.02	110.659	2064.02	559.207
2064.79	137.089	2064.79	1160.06	2064.79	137.089	2064.79	309.248
2065.57	145.799	2065.57	1256.29	2065.57	145.799	2065.57	168.489
2066.35	230.174	2066.35	1229.89	2066.35	230.174	2066.35	-11.1665
2067.12	121.291	2067.12	1100.13	2067.12	121.291	2067.12	440.245
2067.9	215.316	2067.9	1231.02	2067.9	215.316	2067.9	-503.361
2068.68	164.355	2068.68	646.368	2068.68	164.355	2068.68	-49.0647
2069.45	187.48	2069.45	1092.5	2069.45	187.48	2069.45	263.371
2070.23	128.402	2070.23	1026.02	2070.23	128.402	2070.23	875.469
2071	164.385	2071	1471.81	2071	164.385	2071	301.207
2071.78	224.546	2071.78	856.694	2071.78	224.546	2071.78	580.993
2072.55	163.777	2072.55	734.483	2072.55	163.777	2072.55	605.891
2073.33	214.246	2073.33	889.349	2073.33	214.246	2073.33	-536.99
2074.1	190.517	2074.1	582.672	2074.1	190.517	2074.1	-22.3556
2074.88	234.519	2074.88	1108.05	2074.88	234.519	2074.88	705.19
2075.65	176.868	2075.65	1452.59	2075.65	176.868	2075.65	190.367
2076.43	151.457	2076.43	896.506	2076.43	151.457	2076.43	524.003
2077.2	187.353	2077.2	501.345	2077.2	187.353	2077.2	780.05
2077.98	187.73	2077.98	761.182	2077.98	187.73	2077.98	832.575
2078.75	196.163	2078.75	1146.74	2078.75	196.163	2078.75	306.878
2079.52	186.818	2079.52	828.086	2079.52	186.818	2079.52	1059.73
2080.3	141.923	2080.3	686.706	2080.3	141.923	2080.3	598.069
2081.07	129.303	2081.07	787.285	2081.07	129.303	2081.07	442.944
2081.85	166.748	2081.85	755.136	2081.85	166.748	2081.85	1050.13
2082.62	196.108	2082.62	974.756	2082.62	196.108	2082.62	377.501
2083.39	128.492	2083.39	651.128	2083.39	128.492	2083.39	202.199
2084.17	209.549	2084.17	912.259	2084.17	209.549	2084.17	608.542
2084.94	164.515	2084.94	827.2	2084.94	164.515	2084.94	571.807
2085.71	129.151	2085.71	757.987	2085.71	129.151	2085.71	279.352
2086.49	114.784	2086.49	892.239	2086.49	114.784	2086.49	426.475
2087.26	148.921	2087.26	544.213	2087.26	148.921	2087.26	-571.784
2088.03	139.373	2088.03	739.346	2088.03	139.373	2088.03	-108.144
2088.8	116.863	2088.8	225.545	2088.8	116.863	2088.8	196.852
2089.58	125.078	2089.58	478.361	2089.58	125.078	2089.58	385.218
2090.35	121.949	2090.35	533.484	2090.35	121.949	2090.35	288.529
2091.12	178.7	2091.12	983.32	2091.12	178.7	2091.12	437.638
2091.89	118.88	2091.89	668.786	2091.89	118.88	2091.89	936.289
2092.66	146.47	2092.66	732.778	2092.66	146.47	2092.66	-84.0992
2093.44	154.619	2093.44	245.819	2093.44	154.619	2093.44	381.788
2094.21	178.955	2094.21	772.445	2094.21	178.955	2094.21	-539.067
2094.98	151.437	2094.98	864.734	2094.98	151.437	2094.98	-135.161
2095.75	153.063	2095.75	188.662	2095.75	153.063	2095.75	489.02
2096.52	86.6055	2096.52	1077.67	2096.52	86.6055	2096.52	-44.0183
2097.29	141.684	2097.29	877.371	2097.29	141.684	2097.29	573.421
2098.06	141.644	2098.06	592.402	2098.06	141.644	2098.06	552.053
2098.83	148.074	2098.83	527.566	2098.83	148.074	2098.83	102.357
2099.61	96.1092	2099.61	689.471	2099.61	96.1092	2099.61	229.647
2100.38	151.167	2100.38	546.178	2100.38	151.167	2100.38	158.823
2101.15	146.202	2101.15	431.744	2101.15	146.202	2101.15	-100.457
2101.92	150.957	2101.92	570.102	2101.92	150.957	2101.92	-19.3259
2102.69	116.751	2102.69	1023.05	2102.69	116.751	2102.69	587.39
2103.46	157.183	2103.46	790.891	2103.46	157.183	2103.46	522.088
2104.23	150.535	2104.23	642.785	2104.23	150.535	2104.23	-407.127
2105	127.635	2105	153.373	2105	127.635	2105	-54.2083
2105.77	174.542	2105.77	514.448	2105.77	174.542	2105.77	889.686
2106.54	127.247	2106.54	462.811	2106.54	127.247	2106.54	368.617
2107.31	117.285	2107.31	375.132	2107.31	117.285	2107.31	126.529
2108.08	117.054	2108.08	527.601	2108.08	117.054	2108.08	36.8298
2108.84	95.6848	2108.84	426.327	2108.84	95.6848	2108.84	496.065
2109.61	202.691	2109.61	620.546	2109.61	202.691	2109.61	93.829
2110.38	147.165	2110.38	811.297	2110.38	147.165	2110.38	588.497
2111.15	179.4	2111.15	897.781	2111.15	179.4	2111.15	481.518
2111.92	105.939	2111.92	691.32	2111.92	105.939	2111.92	650.673
2112.69	170.678	2112.69	230.805	2112.69	170.678	2112.69	832.63
2113.46	111.803	2113.46	176.514	2113.46	111.803	2113.46	240.112
2114.23	134.239	2114.23	388.739	2114.23	134.239	2114.23	626.512
2114.99	153.415	2114.99	525.902	2114.99	153.415	2114.99	-51.4179
2115.76	113.998	2115.76	705.159	2115.76	113.998	2115.76	415.891
2116.53	142.917	2116.53	350.323	2116.53	142.917	2116.53	349.2
2117.3	153.925	2117.3	773.262	2117.3	153.925	2117.3	383.144
2118.07	111.193	2118.07	271.241	2118.07	111.193	2118.07	-169.336
2118.83	120.545	2118.83	156.358	2118.83	120.545	2118.83	85.4193
2119.6	182.008	2119.6	41.1788	2119.6	182.008	2119.6	-262.628
2120.37	109.899	2120.37	-44.9811	2120.37	109.899	2120.37	-793.522
2121.14	176.243	2121.14	-362.794	2121.14	176.243	2121.14	-119.193
2121.9	131.786	2121.9	-48.712	2121.9	131.786	2121.9	-96.7896
2122.67	159.015	2122.67	-223.732	2122.67	159.015	2122.67	-306.066
2123.44	127.556	2123.44	-203.456	2123.44	127.556	2123.44	367.818
2124.2	130.313	2124.2	5.67982	2124.2	130.313	2124.2	898.124
2124.97	149.365	2124.97	-163.674	2124.97	149.365	2124.97	9.6936
2125.74	170.042	2125.74	452.758	2125.74	170.042	2125.74	278.624
2126.5	226.6	2126.5	302.474	2126.5	226.6	2126.5	299.372
2127.27	213.011	2127.27	497.76	2127.27	213.011	2127.27	538.483
2128.03	137.402	2128.03	529.677	2128.03	137.402	2128.03	1456.13
2128.8	187.418	2128.8	287.185	2128.8	187.418	2128.8	575.373
2129.57	141.136	2129.57	315.316	2129.57	141.136	2129.57	738.667
2130.33	187.881	2130.33	277.897	2130.33	187.881	2130.33	839.637
2131.1	179.114	2131.1	377.379	2131.1	179.114	2131.1	486.461
2131.86	193.196	2131.86	489.701	2131.86	193.196	2131.86	57.7007
2132.63	221.971	2132.63	4.02101	2132.63	221.971	2132.63	255.733
2133.39	72.6822	2133.39	439.279	2133.39	72.6822	2133.39	162.701
2134.16	186.385	2134.16	-24.1858	2134.16	186.385	2134.16	330.786
2134.92	203.7	2134.92	-416.154	2134.92	203.7	2134.92	-642.056
2135.69	176.881	2135.69	-220.097	2135.69	176.881	2135.69	-167.4
2136.45	187.639	2136.45	-511.361	2136.45	187.639	2136.45	-945.11
2137.22	164.056	2137.22	-227.451	2137.22	164.056	2137.22	480.56
2137.98	150.265	2137.98	376.808	2137.98	150.265	2137.98	490.242
2138.75	172.439	2138.75	-252.122	2138.75	172.439	2138.75	411.333
2139.51	183.16	2139.51	-129.055	2139.51	183.16	2139.51	947.079
2140.27	274.039	2140.27	572.969	2140.27	274.039	2140.27	1171.83
2141.04	240.578	2141.04	87.0466	2141.04	240.578	2141.04	954.583
2141.8	157.999	2141.8	301.173	2141.8	157.999	2141.8	1159.12
2142.57	171.955	2142.57	505.323	2142.57	171.955	2142.57	885.494
2143.33	203.913	2143.33	-7.75001	2143.33	203.913	2143.33	1603.49
2144.09	191.663	2144.09	-160.999	2144.09	191.663	2144.09	651.265
2144.86	249.816	2144.86	520.676	2144.86	249.816	2144.86	667.926
2145.62	201.514	2145.62	370.281	2145.62	201.514	2145.62	1306.62
2146.38	215.437	2146.38	396.534	2146.38	215.437	2146.38	287.354
2147.14	219.524	2147.14	520.877	2147.14	219.524	2147.14	643.713
2147.91	179.356	2147.91	169.812	2147.91	179.356	2147.91	1432.52
2148.67	214.558	2148.67	247.817	2148.67	214.558	2148.67	821.5
[truncated: 1,557 more rows]

[truncated: 3 more sheets: Fig5(a), Fig5(b), Fig5(d)]
